# Supplementary material for: Transcriptomic similarities and differences in host response between SARS-CoV-2 and other viral infections
Source: iScience. 2020 Dec 16;24(1):101947. doi: 10.1016/j.isci.2020.101947 (PMC7786129; doi:10.1016/j.isci.2020.101947)
Supplement: Table S1. RNAseq_tech_data.xlsx, related to Figure 1 [file mmc2.xlsx]

## Sheet: QC_sample_mapping
Sample ID	RIN	Total reads (R1+R2)*	GC% (R1/R2)	Total Read Pairs (RP)*	RP pass trimming*	RP_Map_2_genome*	RP_Map_2_genome_uniquely*	RP_Map_2_transcriptome*	RP_Map_2_entrez*
BRH1562565	9.1	97.53	50/53	48.76	48.5	46	36.1	15.1	14.35
BRH1562570	8.9	122.39	50/53	61.19	60.97	58.64	47.77	20.44	19.46
BRH1562573	9.5	101.72	49/52	50.86	50.6	48.09	40.29	17.75	16.95
BRH1562575	8.5	102.36	53/56	51.18	51.03	49.18	36.27	17.47	16.76
BRH1562576	9.1	89.79	48/51	44.89	44.76	42.8	36.35	14.93	14.14
BRH1562577	9	94.36	49/52	47.18	46.96	45.03	37.26	15.76	15.02
BRH1562578	8.9	111.07	49/52	55.53	55.32	52.69	44.14	19.23	18.32
BRH1562579	9.3	93.38	50/53	46.69	46.54	44.87	36.62	15.94	15.22
BRH1562580	9.2	95.04	49/52	47.52	47.38	45.62	37.9	16.06	15.29
BRH1562581	9.1	109.04	50/53	54.52	54.33	52.01	41.49	17.07	16.21
BRH1562582	9.2	80.84	49/51	40.42	40.27	38.59	32.42	13.99	13.35
BRH1562584	8	93.98	49/52	46.99	46.91	45.32	38.07	16.79	16.03
BRH1562585	9.1	82.39	54/55	41.19	40.99	39.34	28.17	13.24	12.66
BRH1562587	8.9	81.26	48/50	40.63	39.95	37.8	31.52	13.17	12.5
BRH1562589	9.2	70.7	50/52	35.35	35.27	34.02	27.86	13.29	12.7
BRH1562590	9	40.88	51/53	20.44	20.37	19.54	15.58	7.1	6.77
BRH1562593	8.9	66.89	52/53	33.44	33.25	31.76	24.31	11.61	11.09
BRH1562594	8.7	75.26	49/50	37.63	37.39	35.69	29.76	14.08	13.46
ESC001	7.4	110.4	47/50	55.2	55.09	53.07	44.57	20.98	20.1
ESC002	7.7	114.05	49/52	57.03	56.55	53.52	42.38	16.99	16.08
ESC004	8.8	124.26	47/51	62.13	62.04	59.84	52.24	22.35	21.31
ESC005	8.1	107.8	48/51	53.9	53.69	51.05	42.7	17.41	16.51
ESC006	8.6	105.13	55/57	52.56	52.24	49.62	33.21	15.13	14.3
ESC007	8.5	109.47	48/51	54.73	54.58	52.4	44.61	19.47	18.43
ESC008	7.6	120.88	52/55	60.44	59.91	57.04	44.33	21.28	20.15
ESC009	8.3	113.55	49/52	56.77	56.67	54.23	46.59	21.2	20.16
ESC010	7.9	92.51	52/56	46.25	46.15	44.38	32.95	13.86	13.11
ESC011	7.3	139.1	51/54	69.55	69.31	66.54	53.79	24.58	23.38
ESC012	8.6	75.41	47/49	37.7	37.58	35.75	31.32	13.35	12.72
ESC013	8.2	109.08	51/53	54.54	54.06	51.58	39.25	18.74	17.77
ESC014-B	9	59.32	48/49	29.66	29.48	28.09	24.86	11.39	10.92
ESC015	9.4	78.34	47/49	39.17	39.09	37.63	32.66	13.81	13.16
ESC016	9.4	82.83	48/50	41.42	41.23	39.56	34.4	15.42	14.71
ESC044	7.2	60.46	48/49	30.23	29.97	28.31	24.66	9.08	8.54
ESC046	9	76.58	51/52	38.29	38.05	35.95	28.56	12.02	11.49
ESC047	9	86.19	49/50	43.09	42.87	40.91	34.3	15.4	14.6
ESC048	7.1	81.08	53/54	40.54	40.3	38.2	29.32	12.76	12.04
ESC049	8.5	62.34	49/51	31.17	31.08	29.56	24.28	11.03	10.51
ESC050	9	79.35	48/50	39.67	39.57	37.97	33.58	14.93	14.22
ESC051	8.9	85.76	49/51	42.88	42.69	40.61	34.73	14.82	14.12
ESC052	9.1	99.29	49/51	49.64	49.46	47.42	41.58	18.19	17.34
ESC053	8.3	78.67	49/51	39.34	39.21	37.8	32.74	14.07	13.26
ESC054	8.3	73.73	47/48	36.86	36.78	35.24	31.86	12.68	12.04
ESC055	8.1	81.26	48/49	40.63	40.48	38.75	33.59	13.52	12.79
ESC056	9.4	63.86	48/49	31.93	31.8	30.55	26.34	11.19	10.65
ESC057	8.9	82.25	47/48	41.12	41.03	39.06	34.83	14.23	13.51
ESC058	8.6	84.12	49/51	42.06	41.89	39.9	33.94	15.03	14.31
ESC059	8.4	67.28	47/49	33.64	33.57	32.32	28.46	11.83	11.25
ESC060	8.6	74.43	48/50	37.22	37.08	34.05	29.45	13.31	12.67
ESC061	8.6	77.93	50/51	38.97	38.71	36.99	29.29	12.27	11.67
ESC062	8.4	76.49	48/50	38.25	38.06	36.5	31.26	13.26	12.59
ESC063	8.1	66.63	48/50	33.31	33.19	31.52	27.64	11.71	11.11
ESC064	7.9	66.24	47/49	33.12	33.04	31.63	27.58	10.79	10.21
ESC065	8.7	50.72	48/49	25.36	25.23	23.78	20.78	8.1	7.61
ESC067	8.4	75.05	49/50	37.52	37.45	35.8	30.82	13.46	12.86
ESC068	8.3	68.54	50/52	34.27	34.15	32.55	27.06	10.98	10.35
ESC069	8.6	72.55	46/47	36.28	36.23	34.85	32.01	12.94	12.26
ESC070	9	74.44	46/48	37.22	37.14	35.84	32.36	13.7	13.04
ESC071	8.1	67.62	50/51	33.81	33.74	32.5	28.7	13.05	12.43
ESC072	7.7	72.4	49/51	36.2	36.14	34.75	30.3	13.94	13.31
ESC074	8.2	77.33	47/49	38.66	38.6	37.07	34	15.14	14.53
ESC077	8.4	65.65	47/48	32.83	32.73	31.06	27.25	10.37	9.77
ESC078	8.7	64.84	49/51	32.42	32.3	31.07	26.99	13.9	13.37
ESC079	8.3	68.27	48/49	34.14	33.98	32.43	28.74	13.71	13.11
ESC080	9	80.79	50/51	40.39	39.99	38.08	32.15	15.41	14.73
ESC104	7	60.77	47/48	30.38	30.3	29.09	25.68	10.35	9.74
ESC105	8	68.64	46/47	34.32	34.23	32.67	28.91	12.12	11.52
ESC106	8.4	75.65	49/50	37.82	37.71	36.35	30.7	13.08	12.44
ESC108	8.3	72.09	49/50	36.05	35.93	34.31	28.29	11.8	11.19
ESC109	7.3	58.13	47/48	29.06	29	27.76	24.14	9.08	8.58
ESC110	8.3	50.54	47/48	25.27	25.18	24.12	20.98	7.94	7.46
ESC111	8.2	73.19	48/49	36.59	36.38	34.71	29.41	12.62	11.99
ESC117	7.2	79.75	46/47	39.87	39.74	37.98	33.79	14.13	13.44
ESC118	8.3	60.84	50/52	30.42	30.31	29.1	24.56	11.71	11.18
ESC119	8	74.91	48/49	37.46	37.4	36.07	32.25	14.18	13.55
ESC120	8.1	65.22	52/54	32.61	32.5	31.33	24.35	11.78	11.32
ESC144	8.4	52.88	51/53	26.44	26.34	25.39	20.58	10.28	9.84
ESC149	8.3	74.82	47/49	37.41	37.27	35.52	31.33	13.22	12.55
ESC171	8.4	63.86	49/51	31.93	31.8	30.48	26.59	12.1	11.54
ESC172	8.6	68.52	48/50	34.26	34.13	32.86	29.13	14.28	13.72
HMN72910	9.2	66.3	49/51	33.15	33.02	31.75	26.6	12.7	12.17
HMN72911	9.2	66.3	50/51	33.15	32.99	31.68	25.69	11.68	11.16
HMN72912	9.2	64.01	50/52	32.01	31.84	30.49	24.36	11.66	11.16
HMN72913	9.2	66.44	49/51	33.22	33.08	31.75	26.83	12.63	12.12
HMN72914	8.9	54.73	51/53	27.37	27.2	25.7	19.93	10.39	9.94
HMN72915	8.8	52.65	50/51	26.33	26.19	25.14	20.46	10.02	9.6
