# Supplementary material for: Transcriptomic similarities and differences in host response between SARS-CoV-2 and other viral infections
Source: iScience. 2020 Dec 16;24(1):101947. doi: 10.1016/j.isci.2020.101947 (PMC7786129; doi:10.1016/j.isci.2020.101947)
Supplement: Table S2. 9818genes.xlsx, related to Figures 1A, 2A, 4, and 5C [file mmc3.xlsx]

## Sheet: Supp_Table2a
index	entrezgene_id	ensembl_gene_id	hgnc_symbol	ES (non-COVID vs HC)	FDR (non-COVID vs HC)	SIG (non-COVID vs HC)	ES (COVID vs HC)	FDR (COVID vs HC)	SIG (COVID vs HC)	ES (COVID vs non-COVID)	FDR (COVID vs non-COVID)	SIG (COVID vs non-COVID)
4028	286122	ENSG00000177335	C8orf31	0.323006	0.00263605	99	1.05923	0.00015369	1	0.522397	0.000370701	99
5385	284756	ENSG00000176659	C20orf197	-0.234493	0.0381521	99	1.5466	1.9e-07	1	1.43421	3.35e-23	1
6194	23285 (discontinued, replaced with 284697)	ENSG00000189195	BTBD8	0.213142	0.110096	99	0.837627	0.00229917	99	0.652044	7.8e-06	99
6397	284697	ENSG00000189195	BTBD8	0.202106	0.139389	99	0.837627	0.00229917	99	1.01328	1.86e-12	1
6431	10866	ENSG00000206337	HCP5	0.312337	0.143262	99	1.70764	2.03e-08	1	0.0870695	0.602325	99
7448	407975	ENSG00000215417	MIR17HG	-0.128371	0.335074	99	-0.937048	0.000715197	99	-1.06287	1.43e-13	-1
8792	79640	ENSG00000184208	C22orf46	-0.0299957	0.70034	99	-0.595754	0.0287681	99	-0.885163	8.13e-10	99
8890	56260	ENSG00000288596	C8orf44	-0.0618745	0.721283	99	-0.353899	0.202418	99	-0.0827472	0.621478	99
2127	730051	ENSG00000204514	ZNF814	-0.651605	2.14e-06	99	-0.685138	0.0120063	99	0.0466907	0.787992	99
7331	729440	ENSG00000104983	CCDC61	-0.123204	0.308812	99	-0.268761	0.340201	99	-0.236466	0.124384	99
983	728294	ENSG00000180902	D2HGDH	-1.1054	4.97e-11	-1	-0.408191	0.138392	99	0.659655	6.04e-06	99
3575	727800	ENSG00000212864	RNF208	0.243754	0.000840087	99	0.120726	0.684833	99	-0.039805	0.819667	99
7882	653857	ENSG00000106526	ACTR3C	0.0569246	0.444834	99	0.229863	0.420358	99	0.135782	0.400463	99
3648	653583	ENSG00000176531	PHLDB3	-0.387135	0.000977223	99	-1.27799	8.6e-06	-1	-1.69162	3.7e-31	-1
3566	653319	ENSG00000196123	KIAA0895L	0.517763	0.000818113	99	1.64363	5.01e-08	1	0.86774	1.77e-09	99
7029	651746	ENSG00000164236	ANKRD33B	0.0835898	0.246003	99	0.45779	0.0951459	99	0.631767	1.51e-05	99
7970	645811	ENSG00000197599	CCDC154	0.0539511	0.470778	99	0.32927	0.23662	99	0.23877	0.120744	99
4008	643836	ENSG00000196670	ZFP62	-0.497756	0.00254143	99	-0.865421	0.00168263	99	-0.645774	9.57e-06	99
5824	643641	ENSG00000106479	ZNF862	-0.244695	0.0705749	99	-0.892043	0.00123201	99	-0.479878	0.00112154	99
9018	643338	ENSG00000188277	C15orf62	-0.0350055	0.767524	99	-1.2087	2.2e-05	-1	-1.23674	8.33e-18	-1
5675	641649	ENSG00000142046	TMEM91	0.488797	0.0573714	99	0.390648	0.15674	99	0.176983	0.261807	99
4137	606495	ENSG00000215883	CYB5RL	-0.236623	0.00352509	99	-0.574577	0.0351327	99	-0.680909	2.88e-06	99
1203	553115	ENSG00000162517	PEF1	0.699468	1.09e-09	99	0.11206	0.707503	99	-0.552949	0.000159345	99
4826	541578	ENSG00000197021	EOLA2	-0.419375	0.0148449	99	-0.00940815	0.977355	99	0.274494	0.0718734	99
7257	541565	ENSG00000241852	C8orf58	-0.153402	0.292311	99	0.300607	0.282668	99	0.368763	0.0135833	99
2017	494470	ENSG00000141622	RNF165	-0.606789	1.14e-06	99	0.518889	0.0575449	99	0.88716	7.45e-10	99
3773	493861	ENSG00000255150	EID3	-0.47778	0.00140385	99	0.100839	0.735532	99	0.381757	0.0104258	99
3915	493856	ENSG00000145354	CISD2	0.455167	0.0020065	99	-1.23605	1.51e-05	-1	-0.971764	1.45e-11	99
9549	474354	ENSG00000165383	LRRC18	-0.0115815	0.921738	99	0.188576	0.514402	99	0.269032	0.0781461	99
5373	474344	ENSG00000133561	GIMAP6	-0.457509	0.0375873	99	-0.454276	0.0975786	99	-0.165099	0.29849	99
6387	474170	ENSG00000274332	LRRC37A2	-0.211143	0.137731	99	1.15264	4.57e-05	1	1.21237	3.56e-17	1
9239	442117	ENSG00000174473	GALNTL6	-0.016966	0.83263	99	0.891212	0.00124298	99	0.621849	2.06e-05	99
5793	441549	ENSG00000185267	CDNF	-0.156247	0.0682755	99	-0.274706	0.329116	99	-0.216816	0.161594	99
7479	441478	ENSG00000198435	NRARP	-0.0785554	0.342625	99	0.0933671	0.754548	99	0.139933	0.384964	99
7921	441024	ENSG00000163738	MTHFD2L	-0.105474	0.456302	99	-0.320274	0.2503	99	-0.230385	0.134813	99
1371	440836	ENSG00000177989	ODF3B	1.00874	7.35e-09	99	1.51459	3.12e-07	1	0.549737	0.000174171	99
5042	440603	ENSG00000188761	BCL2L15	0.396415	0.022518	99	0.391885	0.15553	99	0.156597	0.326372	99
8732	440275	ENSG00000128829	EIF2AK4	0.086948	0.681866	99	-0.757827	0.00555487	99	-0.282779	0.0630496	99
8011	440073	ENSG00000120645	IQSEC3	-0.067087	0.481682	99	-0.0154118	0.960711	99	0.0812486	0.628282	99
3921	440026	ENSG00000166471	TMEM41B	-0.548179	0.00204105	99	-0.229876	0.420358	99	0.453713	0.00212359	99
5419	439921	ENSG00000182534	MXRA7	-0.214722	0.0408141	99	-0.45302	0.0985801	99	-0.198283	0.203811	99
659	415116	ENSG00000198355	PIM3	0.961741	1.07e-13	99	1.00109	0.000323479	1	-0.0635551	0.709787	99
7690	414919	ENSG00000213563	C8orf82	0.0702475	0.397195	99	-0.237744	0.403335	99	-0.234481	0.127872	99
9000	404672	ENSG00000272047	GTF2H5	0.068901	0.763777	99	-0.0848561	0.777627	99	0.0800292	0.633933	99
1160	404550	ENSG00000154102	C16orf74	-0.990123	5.75e-10	99	-0.896579	0.00117003	99	-0.299742	0.0477008	99
6075	404093	ENSG00000180891	CUEDC1	0.358524	0.0962367	99	0.48761	0.0749208	99	-0.195218	0.211736	99
4893	403341	ENSG00000177125	ZBTB34	0.295339	0.0169424	99	0.652596	0.0165738	99	0.0558135	0.746133	99
3490	402415	ENSG00000182489	XKRX	-0.394384	0.000655677	99	-0.62285	0.0222081	99	-0.303187	0.0450905	99
6771	402055	ENSG00000100104	SRRD	-0.242778	0.199446	99	-1.51504	3.11e-07	-1	-0.254206	0.0970585	99
1374	401647	ENSG00000155265	GOLGA7B	-0.822018	7.48e-09	99	-1.26927	9.66e-06	-1	-0.644937	9.84e-06	99
5968	401548	ENSG00000148158	SNX30	-0.29561	0.0848823	99	-0.236247	0.406423	99	-0.00445314	0.980938	99
8906	401505	ENSG00000175768	TOMM5	-0.0593808	0.729675	99	-0.257549	0.362575	99	-0.132707	0.412035	99
5752	401262	ENSG00000146215	CRIP3	-0.213796	0.0643469	99	-0.419045	0.127695	99	-0.210618	0.175119	99
2041	401152	ENSG00000164096	C4orf3	0.854026	1.29e-06	99	0.977862	0.000433597	99	-0.217926	0.159335	99
3224	401124	ENSG00000197057	DTHD1	-0.574048	0.000277537	99	-0.291836	0.298137	99	0.0121829	0.946283	99
7189	400961	ENSG00000124374	PAIP2B	-0.143757	0.277758	99	-1.34072	3.57e-06	-1	-1.67071	1.74e-30	-1
7802	400954	ENSG00000214595	EML6	-0.118843	0.424185	99	0.26047	0.356496	99	0.368316	0.0136856	99
2339	400916	ENSG00000250479	CHCHD10	-0.634264	6.13e-06	99	-0.594835	0.0290238	99	0.359501	0.0162364	99
8160	400569	ENSG00000161920	MED11	-0.101164	0.519977	99	0.415456	0.131022	99	0.29826	0.0488787	99
9154	400566	ENSG00000187624	C17orf97	-0.0296056	0.805628	99	0.0883859	0.768244	99	0.127332	0.431824	99
2000	400073	ENSG00000174456	C12orf76	0.900959	1.01e-06	99	0.327859	0.238705	99	-0.465581	0.0016008	99
3142	399979	ENSG00000120451	SNX19	0.4015	0.000217633	99	1.33078	4.06e-06	1	0.232688	0.130832	99
26	399665	ENSG00000167106	FAM102A	-1.60242	3.17e-38	-1	-1.97266	4.52e-10	-1	0.249684	0.103492	99
5571	391059	ENSG00000156869	FRRS1	0.205998	0.0503905	99	0.292434	0.297044	99	0.17818	0.258276	99
2409	390980	ENSG00000204524	ZNF805	-0.896584	8.42e-06	99	-0.980622	0.000419238	99	-0.0773403	0.645449	99
4534	390927	ENSG00000188227	ZNF793	-0.330985	0.00831632	99	-1.4553	7.31e-07	-1	-1.22948	1.27e-17	-1
9003	389856	ENSG00000273820	USP27X	0.0480257	0.764781	99	-0.136753	0.643327	99	-0.259467	0.0902533	99
7713	389792	ENSG00000188483	IER5L	-0.120662	0.402352	99	-0.711559	0.00910879	99	-0.51601	0.000440477	99
8503	389677	ENSG00000183808	RBM12B	-0.180056	0.608743	99	-0.57677	0.0344318	99	0.00214977	0.989807	99
5002	389206	ENSG00000188848	BEND4	-0.234686	0.0207303	99	-0.506716	0.0639041	99	-0.313128	0.0379007	99
7956	389170	ENSG00000197980	LEKR1	-0.0676682	0.466235	99	0.37697	0.172929	99	0.368941	0.0135475	99
6906	389072	ENSG00000178385	PLEKHM3	0.132137	0.221781	99	0.697348	0.0105625	99	0.854618	3.15e-09	99
4030	388969	ENSG00000168887	C2orf68	-0.560634	0.00263993	99	-0.0448346	0.886306	99	0.60159	3.9e-05	99
9794	388962	ENSG00000163170	BOLA3	0.00240906	0.992286	99	0.351521	0.205508	99	0.43931	0.00298534	99
9274	388695	ENSG00000163155	LYSMD1	0.0258432	0.845057	99	-0.181763	0.530304	99	-0.141212	0.3799	99
4011	388591	ENSG00000158286	RNF207	-0.204545	0.0025557	99	-0.229099	0.421976	99	-0.112971	0.489525	99
8333	388569	ENSG00000249471	ZNF324B	0.089454	0.561924	99	-0.00911122	0.978053	99	-0.0679343	0.689272	99
1437	388566	ENSG00000197016	ZNF470	-0.6042	1.28e-08	99	-0.651195	0.0168099	99	-0.460749	0.00180017	99
4341	388403	ENSG00000175155	YPEL2	-0.363151	0.0054235	99	-0.380534	0.168535	99	0.143285	0.3726	99
6955	388335	ENSG00000187824	TMEM220	-0.116203	0.230413	99	-1.0194	0.000256531	-1	-1.06915	1.02e-13	-1
4998	388272	ENSG00000155330	C16orf87	0.31797	0.0206475	99	0.173954	0.548592	99	0.0118157	0.947836	99
1736	388228	ENSG00000188322	SBK1	-0.517532	1.5e-07	99	-0.676514	0.0130845	99	-0.160704	0.312548	99
5224	387921	ENSG00000188811	NHLRC3	0.334455	0.0297343	99	0.0371605	0.905686	99	-0.478261	0.00116572	99
9156	387882	ENSG00000235162	C12orf75	-0.05701	0.806356	99	0.856295	0.001861	99	0.531578	0.000289718	99
2450	387837	ENSG00000256660	CLEC12B	0.428505	1.02e-05	99	0.117319	0.693738	99	-0.332335	0.0270818	99
2242	387755	ENSG00000188487	INSC	0.613001	3.7e-06	99	2.04296	1.61e-10	1	0.935974	7.89e-11	99
9815	387509	ENSG00000158292	GPR153	0.000316922	0.998138	99	-0.39749	0.149492	99	-0.396206	0.00770111	99
8287	387496	ENSG00000122035	RASL11A	0.0597609	0.551445	99	-0.169571	0.559535	99	-0.209451	0.177919	99
1401	387357	ENSG00000172673	THEMIS	-0.965965	9.26e-09	99	-1.27358	9.13e-06	-1	0.000425107	0.998056	99
842	387338	ENSG00000117481	NSUN4	-0.500543	4.46e-12	99	-0.553437	0.0426696	99	-0.0122725	0.946031	99
5882	387263	ENSG00000185127	C6orf120	-0.330709	0.076413	99	0.108668	0.71568	99	0.226057	0.143052	99
2119	387032	ENSG00000187626	ZKSCAN4	-0.462029	2.09e-06	99	0.114097	0.701973	99	0.550324	0.000171786	99
2353	376497	ENSG00000130304	SLC27A1	-0.712209	6.42e-06	99	-0.598399	0.0280759	99	0.204298	0.189513	99
3410	375790	ENSG00000188157	AGRN	0.467852	0.000532642	99	0.856674	0.00185441	99	0.35992	0.0161221	99
477	375775	ENSG00000130653	PNPLA7	-1.13099	8.71e-16	-1	-0.825713	0.0026246	99	0.298483	0.0486969	99
6178	375686	ENSG00000186583	SPATC1	0.143019	0.108384	99	1.42164	1.17e-06	1	1.83513	6.58e-36	1
7972	375444	ENSG00000172244	C5orf34	-0.0712879	0.47108	99	-0.118932	0.689226	99	-0.0913847	0.583175	99
4159	375341	ENSG00000188315	C3orf62	0.340361	0.00369853	99	0.567679	0.0374579	99	0.0628211	0.712983	99
6071	375287	ENSG00000184898	RBM43	0.325396	0.0958859	99	0.241092	0.396104	99	-0.140062	0.384482	99
3863	375248	ENSG00000135976	ANKRD36	-0.55908	0.0017715	99	-0.84399	0.00214485	99	-0.532942	0.000278726	99
7416	375056	ENSG00000154305	MIA3	0.250142	0.327945	99	0.0791622	0.793889	99	-0.216228	0.162777	99
5147	375035	ENSG00000213064	SFT2D2	0.581701	0.0269683	99	-0.534968	0.0500433	99	-0.961653	2.36e-11	99
4482	375033	ENSG00000187800	PEAR1	0.376009	0.00733159	99	0.21126	0.460683	99	0.0250373	0.887816	99
1990	374907	ENSG00000177191	B3GNT8	0.770085	9.88e-07	99	1.14532	4.99e-05	1	-0.0809995	0.629203	99
6599	374900	ENSG00000198453	ZNF568	-0.157013	0.169629	99	-1.14402	5.08e-05	-1	-1.69784	2.34e-31	-1
5705	374899	ENSG00000185869	ZNF829	-0.190173	0.0595253	99	-1.0215	0.000249796	-1	-1.32697	3.49e-20	-1
1370	374868	ENSG00000274273	ATP9B	-0.677713	7.22e-09	99	-0.968982	0.000484688	99	-0.116309	0.475962	99
8186	374786	ENSG00000176927	EFCAB5	-0.0572948	0.526715	99	0.242222	0.393727	99	0.292416	0.0538285	99
8055	374659	ENSG00000184508	HDDC3	-0.169585	0.49368	99	-0.137864	0.640511	99	0.199599	0.200653	99
6384	374618	ENSG00000151575	TEX9	0.131408	0.137034	99	-0.280497	0.318452	99	-0.469662	0.00144995	99
407	374403	ENSG00000175463	TBC1D10C	-1.40662	7.63e-17	-1	-1.01018	0.000287407	-1	0.774498	8.68e-08	99
6016	374354	ENSG00000196865	NHLRC2	0.287026	0.0881579	99	-0.580208	0.0333833	99	-0.785969	5.58e-08	99
6929	374291	ENSG00000115286	NDUFS7	-0.230564	0.225006	99	-0.279668	0.319941	99	0.208749	0.179552	99
9488	373156	ENSG00000197448	GSTK1	-0.0309922	0.903165	99	-0.142878	0.628272	99	-0.122825	0.449514	99
6310	359948	ENSG00000168264	IRF2BP2	-0.247352	0.124582	99	-1.14518	5e-05	-1	-0.0264305	0.881115	99
201	353514	ENSG00000274914	LILRA5	1.80874	5.28e-22	1	0.959622	0.000543122	99	-0.891001	6.29e-10	99
9298	353274	ENSG00000185219	ZNF445	-0.0156195	0.8529	99	0.223055	0.43562	99	0.466159	0.00157879	99
3506	353189	ENSG00000173930	SLCO4C1	0.524473	0.000695693	99	1.16045	4.16e-05	1	0.289421	0.0565304	99
5977	353116	ENSG00000188026	RILPL1	0.234662	0.0852816	99	0.454907	0.0971752	99	0.0476749	0.783547	99
6145	349565	ENSG00000163864	NMNAT3	-0.250474	0.103571	99	-0.413298	0.133139	99	-0.104306	0.526423	99
1246	349136	ENSG00000187260	WDR86	-0.683081	1.59e-09	99	-0.459475	0.0938466	99	0.0435336	0.802777	99
2632	348995	ENSG00000120253	NUP43	-0.833051	2.36e-05	99	-0.899035	0.00113382	99	0.0591675	0.731441	99
8259	348980	ENSG00000164588	HCN1	-0.0896341	0.544259	99	0.411101	0.135414	99	0.398206	0.00737428	99
4358	348938	ENSG00000172548	NIPAL4	-0.283206	0.00564857	99	0.0829722	0.783079	99	0.378732	0.011106	99
2985	348793	ENSG00000185798	WDR53	-0.423646	0.000109575	99	-0.394727	0.152403	99	-0.155361	0.330439	99
6008	348654	ENSG00000178295	GEN1	-0.183161	0.0877727	99	-0.00136475	0.996966	99	0.19789	0.204754	99
5189	348235	ENSG00000182628	SKA2	0.339501	0.0286603	99	-0.133972	0.650543	99	-0.348278	0.0200592	99
8012	348180	ENSG00000174177	CTU2	0.0566859	0.482621	99	-0.362253	0.191541	99	-0.471022	0.00140291	99
2940	348094	ENSG00000166839	ANKDD1A	0.523931	9.2e-05	99	1.27179	9.35e-06	1	0.0267557	0.879299	99
4078	348093	ENSG00000166831	RBPMS2	-0.249501	0.0030128	99	0.343919	0.215666	99	0.411307	0.00553754	99
3605	347735	ENSG00000168528	SERINC2	0.318301	0.000894294	99	1.16942	3.7e-05	1	0.723112	6.34e-07	99
4787	347404	ENSG00000147036	LANCL3	0.289284	0.0136733	99	0.657271	0.0158138	99	0.525205	0.000343407	99
9265	346389	ENSG00000183742	MACC1	0.0227968	0.84264	99	0.454084	0.0977021	99	0.381261	0.0105321	99
6023	346171	ENSG00000204644	ZFP57	0.118667	0.0893513	99	0.489337	0.0739277	99	0.302414	0.0456771	99
5868	346157	ENSG00000124613	ZNF391	-0.15392	0.0750795	99	-0.93615	0.000722768	99	-0.948147	4.45e-11	99
1109	345778	ENSG00000177034	MTX3	-1.07709	2.8e-10	99	-0.998911	0.000331799	99	0.0424001	0.807702	99
495	345757	ENSG00000174132	FAM174A	-0.522154	1.57e-15	99	-0.185931	0.520544	99	0.438824	0.00302027	99
5708	345462	ENSG00000234284	ZNF879	-0.219039	0.0599184	99	-0.694645	0.0108639	99	-0.647111	9.16e-06	99
5845	344558	ENSG00000172985	SH3RF3	-0.19507	0.0723818	99	1.14124	5.27e-05	1	1.36132	4.07e-21	1
9212	343099	ENSG00000122483	CCDC18	-0.0437887	0.823438	99	-0.251196	0.375448	99	-0.220219	0.154811	99
5380	342945	ENSG00000182318	ZSCAN22	-0.264678	0.0379458	99	-0.923888	0.000838779	99	-0.68294	2.7e-06	99
6994	342909	ENSG00000186026	ZNF284	0.0846323	0.239677	99	-0.385801	0.162372	99	-0.411548	0.00551035	99
4501	342357	ENSG00000155592	ZKSCAN2	-0.382651	0.00767533	99	-0.757807	0.00555487	99	-0.176348	0.263791	99
7322	340719	ENSG00000188613	NANOS1	-0.101953	0.307395	99	0.0149702	0.961606	99	0.101447	0.53877	99
1066	340554	ENSG00000102053	ZC3H12B	-0.86835	1.74e-10	99	-0.434027	0.114259	99	0.19845	0.203411	99
2152	340547	ENSG00000101842	VSIG1	-0.844079	2.45e-06	99	-1.46256	6.6e-07	-1	-1.13934	2.25e-15	-1
5993	340527	ENSG00000204131	NHSL2	-0.261037	0.0866351	99	0.115227	0.698883	99	0.326804	0.0297935	99
4714	340385	ENSG00000197363	ZNF517	-0.224187	0.0120907	99	-0.381996	0.166773	99	-0.127973	0.429617	99
8294	340351	ENSG00000146856	AGBL3	-0.0608907	0.552932	99	-0.686173	0.0118711	99	-0.805063	2.58e-08	99
4067	340348	ENSG00000158457	TSPAN33	-0.405808	0.00292023	99	-0.27061	0.336707	99	0.201157	0.196891	99
6612	340252	ENSG00000173041	ZNF680	-0.231833	0.173015	99	-0.604746	0.0264147	99	-0.593938	4.89e-05	99
3844	340205	ENSG00000161911	TREML1	0.398128	0.0016993	99	0.463793	0.0906863	99	0.0146599	0.935118	99
3289	340156	ENSG00000145949	MYLK4	-0.393218	0.000341771	99	-0.845705	0.00210303	99	-0.36432	0.0148023	99
8290	340024	ENSG00000174358	SLC6A19	0.0742654	0.551978	99	-0.120237	0.686227	99	-0.108783	0.507417	99
4616	339883	ENSG00000198590	C3orf35	-0.225143	0.00970199	99	-0.87798	0.00144589	99	-0.457221	0.00195361	99
5283	339834	ENSG00000173421	CCDC36	0.198829	0.0327337	99	0.577179	0.0343282	99	0.597731	4.37e-05	99
6584	339745	ENSG00000144228	SPOPL	0.188214	0.167262	99	0.861893	0.00175512	99	0.134794	0.404052	99
6493	339488	ENSG00000116819	TFAP2E	-0.10512	0.152203	99	0.0396482	0.899284	99	0.132254	0.413618	99
3322	339487	ENSG00000176261	ZBTB8OS	0.3524	0.000382078	99	0.804336	0.00333817	99	0.457694	0.00193222	99
6025	339451	ENSG00000187961	KLHL17	-0.19385	0.0894826	99	-0.165165	0.570227	99	0.0568116	0.742091	99
2181	339390	ENSG00000182566	CLEC4G	0.580619	2.74e-06	99	0.820637	0.00278476	99	-0.0891346	0.593009	99
6565	339344	ENSG00000176182	MYPOP	0.173817	0.16451	99	0.43324	0.114879	99	0.0886397	0.59484	99
1433	339324	ENSG00000254004	ZNF260	-0.882747	1.22e-08	99	-0.867328	0.00164653	99	-0.204005	0.190158	99
7865	339230	ENSG00000185298	CCDC137	0.180322	0.44026	99	-0.56891	0.0370109	99	-0.624229	1.91e-05	99
7986	339221	ENSG00000182156	ENPP7	0.0753007	0.474411	99	0.839965	0.00224258	99	0.671386	4.02e-06	99
1520	339123	ENSG00000161999	JMJD8	-0.891196	2.68e-08	99	-0.340187	0.220649	99	0.560983	0.00012729	99
4193	339122	ENSG00000172780	RAB43	0.524	0.00400422	99	0.749899	0.00605548	99	-0.0869057	0.603043	99
7198	338692	ENSG00000172932	ANKRD13D	0.172651	0.280054	99	0.894483	0.00119835	99	0.385532	0.00964599	99
304	338657	ENSG00000186166	CCDC84	-1.15065	8.17e-19	-1	-1.09562	9.73e-05	-1	0.533296	0.000276258	99
654	338440	ENSG00000185101	ANO9	-0.924046	9.61e-14	99	-0.908495	0.00101437	99	-0.375452	0.0118696	99
38	338339	ENSG00000166527	CLEC4D	1.77886	4.11e-35	1	1.67871	3.08e-08	1	-0.582664	6.83e-05	99
4233	337867	ENSG00000134882	UBAC2	-0.463897	0.00425183	99	-0.74109	0.00665262	99	0.0366668	0.833418	99
9204	333929	ENSG00000185669	SNAI3	-0.0342966	0.822415	99	0.581636	0.0329303	99	0.48738	0.000929437	99
4509	326625	ENSG00000139428	MMAB	-0.373781	0.00782442	99	-0.664477	0.0147584	99	-0.5375	0.000245972	99
5335	326624	ENSG00000172794	RAB37	-0.406438	0.0352235	99	0.0397686	0.899084	99	0.355176	0.0176069	99
905	319101	ENSG00000186049	KRT73	-0.890234	1.19e-11	99	-0.498585	0.0685211	99	0.391033	0.00862374	99
2219	317781	ENSG00000185163	DDX51	-0.564508	3.42e-06	99	-0.846923	0.00207275	99	-0.388523	0.00907277	99
5050	317671	ENSG00000175449	RFESD	0.446364	0.0230532	99	-0.684423	0.0120964	99	-0.879533	1.05e-09	99
485	317649	ENSG00000163412	EIF4E3	1.34903	1.05e-15	1	1.3923	1.79e-06	1	-0.488285	0.00090904	99
6916	286826	ENSG00000183814	LIN9	-0.160708	0.222884	99	0.22187	0.438117	99	0.300494	0.0471107	99
7810	286676	ENSG00000145103	ILDR1	0.0731387	0.426315	99	0.248745	0.380111	99	0.121863	0.453244	99
6243	286451	ENSG00000181704	YIPF6	0.301586	0.117127	99	-0.782003	0.0042823	99	-0.285317	0.060454	99
7814	286410	ENSG00000101974	ATP11C	0.130152	0.427748	99	-0.00266755	0.993983	99	-0.226721	0.141875	99
7106	286151	ENSG00000156509	FBXO43	0.154076	0.259068	99	0.723352	0.00804486	99	0.540166	0.000228754	99
3411	286148	ENSG00000156162	DPY19L4	-0.46303	0.000533585	99	-0.602063	0.0271124	99	-0.390869	0.00865095	99
8523	286053	ENSG00000156831	NSMCE2	0.107702	0.616295	99	0.854063	0.00190993	99	0.4307	0.00360818	99
5317	286046	ENSG00000171044	XKR6	-0.231987	0.0340137	99	-0.579179	0.033716	99	-0.350555	0.019196	99
124	285989	ENSG00000198556	ZNF789	-0.86142	1.4e-25	99	-0.966286	0.000501465	99	0.0818296	0.62559	99
9198	285971	ENSG00000196456	ZNF775	-0.0313342	0.819746	99	-0.331433	0.233385	99	-0.375182	0.0119382	99
4782	285855	ENSG00000146223	RPL7L1	-0.532831	0.0136098	99	-1.18493	3.01e-05	-1	0.0748741	0.65646	99
7091	285852	ENSG00000188056	TREML4	0.106574	0.257678	99	-0.173056	0.550695	99	-0.277457	0.0685712	99
1372	285848	ENSG00000180316	PNPLA1	1.04131	7.44e-09	99	1.67806	3.1e-08	1	0.483943	0.00101335	99
6285	285761	ENSG00000164465	DCBLD1	0.228427	0.122441	99	0.737275	0.00693875	99	0.369079	0.0135166	99
4720	285704	ENSG00000174136	RGMB	-0.320155	0.0121494	99	-0.662396	0.0150475	99	-0.455041	0.00205606	99
9547	285636	ENSG00000205765	C5orf51	-0.0239527	0.920523	99	0.383007	0.16563	99	0.155819	0.329019	99
9124	285613	ENSG00000164620	RELL2	0.0376327	0.79696	99	0.108803	0.715398	99	0.0716456	0.671545	99
7080	285605	ENSG00000169570	DTWD2	-0.18066	0.255759	99	-0.579061	0.0337525	99	-0.250823	0.101805	99
8412	285596	ENSG00000170074	FAM153A	-0.0807905	0.585701	99	-0.644068	0.018046	99	-0.424605	0.00412391	99
7427	285533	ENSG00000145428	RNF175	0.129945	0.329807	99	1.48531	4.83e-07	1	1.43674	2.91e-23	1
3728	285527	ENSG00000075539	FRYL	-0.361238	0.00124808	99	-0.561617	0.0395972	99	-0.00209951	0.989933	99
6991	285513	ENSG00000185477	GPRIN3	-0.185489	0.239344	99	-0.587949	0.0309942	99	-0.335423	0.0255707	99
4567	285498	ENSG00000178222	RNF212	-0.17745	0.00887683	99	0.120229	0.686227	99	0.278428	0.0675363	99
737	285440	ENSG00000145476	CYP4V2	-0.762345	5.92e-13	99	-0.580571	0.0332656	99	0.34388	0.0217758	99
758	285381	ENSG00000154813	DPH3	1.21076	9.22e-13	1	0.641053	0.0186008	99	-0.566547	0.000109283	99
5605	285368	ENSG00000163704	PRRT3	-0.32805	0.0527268	99	-0.315713	0.257496	99	0.0856917	0.608162	99
3658	285367	ENSG00000156990	RPUSD3	-0.380632	0.00100766	99	-0.405244	0.141488	99	0.123667	0.446044	99
4163	285362	ENSG00000144455	SUMF1	-0.397534	0.00375071	99	0.537192	0.0490881	99	0.460039	0.00182906	99
8034	285349	ENSG00000144792	ZNF660	-0.0880781	0.48891	99	0.342358	0.217651	99	0.354337	0.0178713	99
985	285331	ENSG00000180376	CCDC66	-0.824471	5.08e-11	99	-0.706845	0.0095702	99	0.0394741	0.821063	99
8168	285282	ENSG00000144840	RABL3	0.0979796	0.522739	99	-0.834917	0.00237314	99	-0.728544	5.19e-07	99
2851	285268	ENSG00000172888	ZNF621	-0.669848	6.57e-05	99	-0.866432	0.0016621	99	-0.091491	0.582648	99
8058	285267	ENSG00000177873	ZNF619	0.0629291	0.494882	99	-0.171003	0.555877	99	-0.197853	0.204834	99
4321	285237	ENSG00000179021	C3orf38	0.623218	0.00520192	99	0.165136	0.570248	99	-0.566666	0.000108908	99
5172	285195	ENSG00000181804	SLC9A9	0.415358	0.0277183	99	0.0176528	0.955813	99	-0.435847	0.00322824	99
5775	285193	ENSG00000188542	DUSP28	-0.442668	0.0666199	99	0.0794451	0.793019	99	0.608047	3.18e-05	99
4921	285175	ENSG00000144406	UNC80	0.304441	0.0173892	99	1.03412	0.00021405	1	0.543891	0.000206128	99
3853	285172	ENSG00000155744	FAM126B	0.44316	0.00173945	99	0.592675	0.029648	99	-0.00708827	0.968583	99
9616	285148	ENSG00000134330	IAH1	0.0172288	0.939231	99	0.692028	0.0111589	99	0.358337	0.0165786	99
3641	284996	ENSG00000163162	RNF149	0.664727	0.000966326	99	0.992311	0.000361564	99	-0.281451	0.0643538	99
5072	284992	ENSG00000144395	CCDC150	0.247128	0.023577	99	0.865067	0.00168801	99	0.486132	0.000959349	99
9172	284904	ENSG00000133488	SEC14L4	-0.0393493	0.811187	99	-0.806421	0.00325991	99	-0.957912	2.81e-11	99
2870	284759	ENSG00000196209	SIRPB2	0.428392	7.09e-05	99	0.496163	0.0698629	99	0.0903189	0.587691	99
3375	284723	ENSG00000162461	SLC25A34	0.34099	0.000474802	99	0.806255	0.00326622	99	0.574146	8.76e-05	99
7055	284695	ENSG00000162664	ZNF326	0.167186	0.249762	99	-0.896131	0.00117666	99	-1.26404	1.65e-18	-1
8692	284656	ENSG00000183317	EPHA10	-0.0485616	0.670836	99	0.622877	0.022206	99	0.81703	1.56e-08	99
3111	284615	ENSG00000272031	ANKRD34A	-0.301227	0.000198018	99	-0.843587	0.00215323	99	-0.498426	0.000700512	99
3644	284611	ENSG00000162636	FAM102B	0.344734	0.000974038	99	-0.060682	0.843573	99	-0.426032	0.00400031	99
9349	284486	ENSG00000196407	THEM5	-0.0190347	0.866694	99	-0.855102	0.00188637	99	-1.04172	4.32e-13	-1
5617	284443	ENSG00000196268	ZNF493	-0.329494	0.0534691	99	0.254392	0.369215	99	0.327452	0.0295085	99
90	284439	ENSG00000181035	SLC25A42	-1.00394	1.28e-28	99	-1.27552	8.88e-06	-1	0.0784813	0.640875	99
2772	284417	ENSG00000180061	TMEM150B	0.656757	4.55e-05	99	1.11365	7.62e-05	1	0.301817	0.0460654	99
2709	284415	ENSG00000275962	VSTM1	0.573133	3.58e-05	99	0.447169	0.10321	99	-0.264633	0.0836588	99
170	284406	ENSG00000181007	ZFP82	-1.01673	2.07e-23	99	-1.26595	1e-05	-1	-0.33427	0.0261463	99
5034	284390	ENSG00000197054	ZNF763	-0.458704	0.0221836	99	1.0424	0.000191692	1	1.14609	1.54e-15	1
262	284370	ENSG00000197619	ZNF615	-0.870132	6.56e-20	99	-0.59575	0.0287681	99	0.451097	0.00226374	99
6035	284349	ENSG00000167637	ZNF283	-0.22397	0.0909648	99	-0.943776	0.000659563	99	-0.912275	2.41e-10	99
3879	284346	ENSG00000176472	ZNF575	-0.354804	0.00184286	99	-0.846431	0.00208481	99	-0.426402	0.00396756	99
3917	284325	ENSG00000188493	C19orf54	0.431509	0.00202335	99	0.423895	0.123319	99	0.069857	0.679531	99
5384	284309	ENSG00000152443	ZNF776	-0.336499	0.0381474	99	-0.121966	0.681625	99	0.110795	0.49899	99
696	284307	ENSG00000171649	ZIK1	-0.905134	2.4e-13	99	-1.17015	3.68e-05	-1	-0.470824	0.00140879	99
7613	284306	ENSG00000152433	ZNF547	-0.0848626	0.373566	99	-0.570876	0.0363412	99	-0.536959	0.00024975	99
4685	284273	ENSG00000180011	ZADH2	-0.649458	0.0112779	99	-0.853253	0.00192564	99	0.250357	0.102493	99
8617	284266	ENSG00000197046	SIGLEC15	0.0538421	0.646732	99	1.08514	0.0001117	1	0.824056	1.16e-08	99
8549	284252	ENSG00000134504	KCTD1	-0.0492351	0.625152	99	0.388468	0.159178	99	0.316525	0.0357554	99
7529	284217	ENSG00000101680	LAMA1	-0.0679871	0.353512	99	0.666575	0.0144558	99	0.7989	3.32e-08	99
4003	284207	ENSG00000275031	METRNL	0.535173	0.00250002	99	0.358857	0.195969	99	-0.377243	0.0114445	99
6795	284161	ENSG00000153982	GDPD1	-0.201859	0.20558	99	0.135986	0.645416	99	0.195453	0.211152	99
740	284129	ENSG00000181045	SLC26A11	-0.615052	6.37e-13	99	-0.0676649	0.824737	99	0.56057	0.000128585	99
5237	284098	ENSG00000277161	PIGW	-0.231215	0.0305762	99	-0.26113	0.355411	99	-0.0570668	0.740944	99
2570	284086	ENSG00000160602	NEK8	-0.450057	1.8e-05	99	-0.181173	0.531682	99	0.333233	0.0266376	99
5985	284001	ENSG00000176155	CCDC57	-0.309773	0.0858267	99	-0.436796	0.111735	99	-0.179808	0.253771	99
32	283989	ENSG00000182173	TSEN54	-1.45806	3.58e-36	-1	-0.765934	0.00509032	99	0.561164	0.000126662	99
5881	283951	ENSG00000174109	C16orf91	-0.227113	0.076413	99	-0.0317873	0.920529	99	0.280953	0.0648518	99
2540	283899	ENSG00000169592	INO80E	-0.651969	1.55e-05	99	-0.658739	0.0155854	99	0.120524	0.459055	99
6650	283897	ENSG00000185905	C16orf54	-0.128757	0.178831	99	-0.356561	0.199033	99	-0.22844	0.138571	99
3180	283871	ENSG00000184207	PGP	-0.488488	0.000241465	99	-0.569406	0.0368299	99	-0.0116504	0.94855	99
9598	283748	ENSG00000159337	PLA2G4D	0.00793473	0.933449	99	0.589879	0.030423	99	0.555806	0.000146591	99
7068	283742	ENSG00000171262	FAM98B	-0.134478	0.251852	99	-0.965832	0.000504201	99	-1.23455	9.46e-18	-1
2691	283629	ENSG00000139908	TSSK4	0.396102	3.22e-05	99	-0.527857	0.0532616	99	-1.04988	2.79e-13	-1
8052	283554	ENSG00000180998	GPR137C	0.0514602	0.493068	99	0.774813	0.00462718	99	0.618073	2.32e-05	99
3489	283537	ENSG00000139508	SLC46A3	-0.650345	0.000653656	99	0.186991	0.517952	99	0.569072	0.000101458	99
9079	283459	ENSG00000257218	GATC	0.0285147	0.784	99	-0.421009	0.125893	99	-0.304809	0.0438955	99
6886	283455	ENSG00000171435	KSR2	0.102775	0.220018	99	0.663943	0.0148248	99	0.653762	7.36e-06	99
8740	283446	ENSG00000174527	MYO1H	0.043332	0.684338	99	0.459063	0.0941741	99	0.442463	0.00276855	99
7530	283431	ENSG00000139354	GAS2L3	0.143479	0.353717	99	-0.299355	0.284698	99	-0.458687	0.0018871	99
8563	283377	ENSG00000176422	SPRYD4	0.0816058	0.632121	99	-0.489677	0.0737132	99	-0.550216	0.000172225	99
8557	283358	ENSG00000139044	B4GALNT3	0.0581349	0.630147	99	0.617462	0.0234134	99	0.607483	3.24e-05	99
8138	283337	ENSG00000139651	ZNF740	-0.129006	0.516114	99	-1.22207	1.83e-05	-1	-0.889242	6.79e-10	99
1754	283254	ENSG00000180423	HARBI1	0.680041	1.72e-07	99	-0.187504	0.516832	99	-0.72538	5.85e-07	99
3560	283237	ENSG00000162222	TTC9C	0.457691	0.000812534	99	-0.286253	0.308483	99	-0.641242	1.11e-05	99
6477	283234	ENSG00000168071	CCDC88B	-0.101879	0.150216	99	-0.0764265	0.801592	99	0.0449812	0.795805	99
7545	283232	ENSG00000177042	TMEM80	-0.169924	0.35811	99	0.079967	0.79155	99	0.333521	0.026511	99
4094	283219	ENSG00000188997	KCTD21	0.339155	0.00307365	99	0.626322	0.0214358	99	0.0224556	0.900876	99
8360	283212	ENSG00000149243	KLHL35	0.0903382	0.570373	99	0.018056	0.954746	99	0.00413298	0.982126	99
3345	283209	ENSG00000165434	PGM2L1	-0.410017	0.000424062	99	-1.27177	9.35e-06	-1	-0.501296	0.000650207	99
627	283149	ENSG00000186174	BCL9L	-0.977902	4.94e-14	99	-1.26045	1.09e-05	-1	-0.591017	5.34e-05	99
4833	283130	ENSG00000162241	SLC25A45	-0.411636	0.0152193	99	-1.22697	1.7e-05	-1	-1.30999	1.02e-19	-1
4745	282991	ENSG00000196072	BLOC1S2	0.305819	0.0127238	99	0.661796	0.0151365	99	0.653865	7.34e-06	99
8411	282974	ENSG00000165752	STK32C	-0.0821537	0.584177	99	-0.90128	0.0011059	99	-1.05894	1.73e-13	-1
8276	282973	ENSG00000188385	JAKMIP3	0.0757652	0.548841	99	0.538775	0.0484309	99	0.353608	0.018103	99
4048	282679	ENSG00000178301	AQP11	-0.376125	0.00275669	99	-0.678013	0.0128816	99	-0.205154	0.187502	99
5151	267002	ENSG00000185220	PGBD2	-0.248318	0.0270348	99	-0.631773	0.0203517	99	-0.429147	0.0037369	99
8444	266812	ENSG00000177432	NAP1L5	-0.0477901	0.592203	99	0.248282	0.381149	99	0.244355	0.111607	99
539	266747	ENSG00000159496	RGL4	1.28083	6.07e-15	1	0.684379	0.0120995	99	-0.621203	2.1e-05	99
5404	266727	ENSG00000112139	MDGA1	-0.176386	0.0399286	99	0.0987555	0.740839	99	0.262435	0.0864352	99
8991	266629	ENSG00000100012	SEC14L3	0.0408208	0.75978	99	-0.811017	0.0031004	99	-0.723648	6.21e-07	99
5145	261734	ENSG00000131697	NPHP4	-0.332533	0.0269635	99	-0.150966	0.606635	99	0.106269	0.51813	99
6505	261726	ENSG00000143155	TIPRL	0.286536	0.155369	99	0.341914	0.218313	99	-0.23123	0.133367	99
1509	260429	ENSG00000103355	PRSS33	-1.15808	2.46e-08	-1	-1.43684	9.44e-07	-1	-0.245951	0.109151	99
9393	259286	ENSG00000221937	TAS2R40	-0.0150974	0.880058	99	0.160184	0.582762	99	0.141812	0.377813	99
2343	259266	ENSG00000066279	ASPM	0.941396	6.19e-06	99	1.09618	9.67e-05	1	-0.0199506	0.911891	99
2559	259230	ENSG00000198964	SGMS1	0.349627	1.71e-05	99	0.792457	0.0038155	99	0.332984	0.0267667	99
9095	259217	ENSG00000165868	HSPA12A	0.0243721	0.787944	99	0.390952	0.156485	99	0.516089	0.000439774	99
73	259197	ENSG00000237808	NCR3	-1.49778	1.71e-30	-1	-0.508251	0.0630394	99	0.89723	4.76e-10	99
2555	259173	ENSG00000178038	ALS2CL	-0.435621	1.66e-05	99	-1.21758	1.94e-05	-1	-1.45139	1.09e-23	-1
1268	257218	ENSG00000146414	SHPRH	-0.764221	2.1e-09	99	-0.970232	0.000477868	99	-0.585072	6.38e-05	99
2828	257160	ENSG00000167257	RNF214	-0.797469	5.88e-05	99	-0.894776	0.00119378	99	-0.192714	0.21823	99
6537	257106	ENSG00000186517	ARHGAP30	0.260226	0.160208	99	0.0361872	0.90794	99	-0.174627	0.268976	99
1322	257101	ENSG00000176083	ZNF683	-0.910255	3.94e-09	99	-0.385009	0.163317	99	0.472118	0.00136363	99
2211	257019	ENSG00000172159	FRMD3	1.31933	3.22e-06	1	1.13583	5.65e-05	1	-0.355828	0.0173903	99
847	256987	ENSG00000164300	SERINC5	-0.825161	5.16e-12	99	-1.81794	4.07e-09	-1	-0.830946	8.7e-09	99
7428	256586	ENSG00000140280	LYSMD2	0.337992	0.330109	99	0.568008	0.0373469	99	-0.476054	0.00123205	99
4379	256471	ENSG00000164073	MFSD8	-0.344071	0.00593257	99	-0.779295	0.0044146	99	-0.286735	0.0591155	99
2015	256435	ENSG00000184005	ST6GALNAC3	0.820024	1.14e-06	99	0.839265	0.00225488	99	0.0543302	0.752551	99
4197	256380	ENSG00000146285	SCML4	-0.596712	0.00403902	99	-1.03908	0.00020021	-1	-0.62622	1.8e-05	99
323	256364	ENSG00000149499	EML3	-1.09074	2.35e-18	-1	-1.00191	0.000320223	-1	0.567128	0.000107372	99
6761	256356	ENSG00000175066	GK5	-0.280936	0.198119	99	0.510009	0.0621878	99	0.502702	0.000625812	99
8314	256281	ENSG00000183828	NUDT14	-0.100073	0.556572	99	-0.0946374	0.751339	99	-0.0638749	0.708324	99
4192	256051	ENSG00000121406	ZNF549	-0.471162	0.00400353	99	-1.24475	1.34e-05	-1	-0.353881	0.0180167	99
9005	256006	ENSG00000145700	ANKRD31	0.0298476	0.764886	99	-0.359956	0.194584	99	-0.605109	3.49e-05	99
2713	255967	ENSG00000152520	PAN3	-0.677293	3.6e-05	99	0.556465	0.0414935	99	0.685943	2.43e-06	99
5113	255631	ENSG00000171502	COL24A1	0.172457	0.025261	99	0.875421	0.00149055	99	0.386897	0.00937077	99
557	255520	ENSG00000179387	ELMOD2	0.810751	8.24e-15	99	0.27973	0.319847	99	-0.61231	2.79e-05	99
706	255488	ENSG00000137393	RNF144B	0.675036	3.01e-13	99	0.868193	0.00163223	99	-0.230011	0.135549	99
8349	255403	ENSG00000250312	ZNF718	-0.0573924	0.566618	99	-0.243819	0.390294	99	-0.15706	0.324884	99
9451	255394	ENSG00000166046	TCP11L2	-0.0209348	0.897315	99	-1.35331	2.99e-06	-1	-0.784177	5.96e-08	99
9648	255252	ENSG00000180979	LRRC57	-0.0124699	0.946055	99	-0.426595	0.120747	99	-0.271559	0.0751836	99
1141	255231	ENSG00000153898	MCOLN2	-0.672285	4.58e-10	99	-0.382407	0.166334	99	0.268048	0.0793326	99
4601	255104	ENSG00000162542	TMCO4	-0.264245	0.00940255	99	-0.122619	0.679886	99	0.0298622	0.864659	99
6013	255043	ENSG00000180089	TMEM86B	0.182467	0.0880957	99	-0.541851	0.0471755	99	-0.294773	0.0517768	99
3136	254887	ENSG00000184307	ZDHHC23	-0.546918	0.000214344	99	-0.736965	0.00696057	99	-0.446779	0.00250521	99
5461	254531	ENSG00000176454	LPCAT4	-0.324022	0.0426952	99	-0.439384	0.109646	99	-0.161443	0.310006	99
1113	254428	ENSG00000133065	SLC41A1	-0.87306	2.99e-10	99	-1.01917	0.00025731	-1	-0.107394	0.513683	99
5935	254394	ENSG00000111877	MCM9	-0.140992	0.0812765	99	0.790638	0.00389371	99	0.887085	7.47e-10	99
9227	254359	ENSG00000174165	ZDHHC24	-0.0311401	0.828632	99	-0.488985	0.0741152	99	-0.401348	0.00689277	99
9508	254251	ENSG00000178177	LCORL	0.0124414	0.90904	99	-0.328791	0.237308	99	-0.457551	0.00193855	99
3035	254225	ENSG00000166439	RNF169	0.453838	0.000138367	99	1.55819	1.61e-07	1	0.674969	3.56e-06	99
9068	254187	ENSG00000175513	TSGA10IP	0.0376575	0.780541	99	0.232901	0.413861	99	0.131924	0.415016	99
7849	254170	ENSG00000165355	FBXO33	-0.157951	0.435846	99	0.331181	0.233699	99	0.294294	0.0522242	99
7248	254122	ENSG00000172803	SNX32	0.107811	0.289606	99	0.748996	0.00611606	99	0.559211	0.000133314	99
7216	254065	ENSG00000165288	BRWD3	-0.193661	0.283383	99	-0.446049	0.104148	99	-0.228647	0.138252	99
9759	254050	ENSG00000158113	LRRC43	0.0024501	0.981211	99	0.768898	0.0049238	99	0.686858	2.35e-06	99
6236	254048	ENSG00000157741	UBN2	-0.411727	0.116595	99	-0.452907	0.0986505	99	0.0991158	0.549413	99
3896	253980	ENSG00000174943	KCTD13	-0.47176	0.00194353	99	-0.329479	0.236281	99	0.316924	0.0355113	99
2930	253959	ENSG00000174373	RALGAPA1	-0.855042	8.9e-05	99	-0.74362	0.00646738	99	0.0969109	0.558615	99
5533	253943	ENSG00000185728	YTHDF3	0.255468	0.0479101	99	0.677834	0.0129062	99	-0.229404	0.136723	99
2774	253832	ENSG00000180776	ZDHHC20	0.391692	4.57e-05	99	0.826657	0.00259781	99	0.424211	0.00415918	99
4089	253827	ENSG00000174099	MSRB3	0.52929	0.00305889	99	0.850974	0.00197816	99	0.609534	3.05e-05	99
3242	253769	ENSG00000184465	WDR27	-0.552659	0.000294182	99	-0.791991	0.00383732	99	-0.334755	0.0258959	99
6188	253650	ENSG00000180071	ANKRD18A	0.177765	0.109665	99	-0.608073	0.0256074	99	-0.738081	3.62e-07	99
5826	253558	ENSG00000172954	LCLAT1	-0.297106	0.0709701	99	-0.299012	0.285277	99	-0.0171912	0.923534	99
7192	253461	ENSG00000177311	ZBTB38	-0.168069	0.278646	99	-0.437014	0.111619	99	-0.235036	0.126806	99
6942	253430	ENSG00000151151	IPMK	0.120832	0.227432	99	0.357411	0.197905	99	0.325951	0.030268	99
9789	253260	ENSG00000164327	RICTOR	-0.00180067	0.991028	99	0.438825	0.110109	99	0.315269	0.0365551	99
6925	253190	ENSG00000183569	SERHL2	0.0871988	0.224131	99	-0.856078	0.00186536	99	-1.30003	1.83e-19	-1
1743	253012	ENSG00000188175	HEPACAM2	0.599304	1.57e-07	99	-0.546438	0.0452847	99	-0.851385	3.6e-09	99
7340	252995	ENSG00000160097	FNDC5	-0.0933182	0.310512	99	0.0652198	0.831898	99	0.135467	0.401664	99
5753	252983	ENSG00000166263	STXBP4	-0.193893	0.0644662	99	-1.30247	6.07e-06	-1	-1.30557	1.33e-19	-1
3245	252969	ENSG00000154328	NEIL2	-0.526136	0.000300359	99	-0.964944	0.000509559	99	-0.284909	0.0608473	99
2684	252884	ENSG00000186496	ZNF396	0.353748	3.06e-05	99	1.17271	3.55e-05	1	0.61573	2.5e-05	99
7150	252839	ENSG00000116857	TMEM9	-0.21789	0.268148	99	0.0846407	0.778221	99	0.239014	0.120302	99
934	246778	ENSG00000197272	IL27	1.27365	1.81e-11	1	1.18943	2.82e-05	1	0.00275586	0.987403	99
2893	246243	ENSG00000171865	RNASEH1	-0.60973	7.78e-05	99	-0.68001	0.0126239	99	0.383614	0.010032	99
9583	246184	ENSG00000176386	CDC26	0.0175176	0.929104	99	0.0461339	0.88262	99	0.113208	0.488735	99
4752	246175	ENSG00000138767	CNOT6L	-0.374923	0.0128712	99	-1.07701	0.000122864	-1	-0.699324	1.51e-06	99
1654	245812	ENSG00000166997	CNPY4	-0.489307	8.42e-08	99	-1.69523	2.41e-08	-1	-1.20461	5.59e-17	-1
5783	245711	ENSG00000163806	SPDYA	0.19426	0.0674044	99	-0.394939	0.152172	99	-0.734789	4.11e-07	99
8739	222962	ENSG00000164638	SLC29A4	-0.046146	0.684242	99	0.685987	0.0118951	99	0.61947	2.22e-05	99
9155	222698	ENSG00000189134	NKAPL	-0.0241553	0.805628	99	0.306263	0.273289	99	0.344486	0.0215455	99
8315	222662	ENSG00000197753	LHFPL5	0.0444288	0.556703	99	0.842234	0.002188	99	1.01596	1.62e-12	1
6737	222658	ENSG00000112078	KCTD20	0.380981	0.194397	99	0.0268429	0.932408	99	-0.0739883	0.660668	99
4396	222643	ENSG00000124602	UNC5CL	-0.294102	0.00619	99	0.186664	0.518779	99	0.337341	0.0246237	99
1442	222642	ENSG00000112212	TSPO2	0.551938	1.33e-08	99	-0.22122	0.439576	99	-0.601431	3.92e-05	99
7084	222546	ENSG00000185002	RFX6	0.12541	0.256676	99	0.807731	0.00320878	99	0.713591	8.95e-07	99
6109	222484	ENSG00000139517	LNX2	-0.251302	0.100772	99	-1.01513	0.000270338	-1	-0.654215	7.27e-06	99
7457	222389	ENSG00000165626	BEND7	0.130135	0.337181	99	1.4039	1.51e-06	1	0.989925	5.95e-12	99
2198	222236	ENSG00000275723	NAPEPLD	-0.706631	2.93e-06	99	-0.984703	0.000398659	99	-0.359107	0.0163456	99
3647	222235	ENSG00000161040	FBXL13	0.470856	0.000976616	99	1.12367	6.64e-05	1	0.433331	0.00340707	99
4125	222234	ENSG00000222011	FAM185A	-0.447225	0.00338356	99	1.04665	0.000181073	1	1.97005	1.19e-40	1
1443	222223	ENSG00000164659	KIAA1324L	-0.670618	1.33e-08	99	-0.263779	0.35005	99	0.199294	0.201361	99
9343	222194	ENSG00000187257	RSBN1L	-0.0312805	0.865811	99	0.116775	0.694974	99	-0.187951	0.231054	99
9322	222068	ENSG00000158604	TMED4	0.0669828	0.859209	99	-0.285044	0.310206	99	0.0788334	0.639235	99
5916	221981	ENSG00000005108	THSD7A	0.122555	0.0789701	99	-0.438181	0.110712	99	-0.726269	5.66e-07	99
5672	221955	ENSG00000164535	DAGLB	-0.275402	0.0570581	99	-0.0771996	0.799408	99	0.301061	0.0466576	99
2515	221937	ENSG00000164916	FOXK1	-0.512088	1.39e-05	99	-1.2232	1.8e-05	-1	-0.852753	3.41e-09	99
9161	221935	ENSG00000146555	SDK1	0.0318188	0.808004	99	0.182483	0.528694	99	0.214097	0.167465	99
5360	221895	ENSG00000153814	JAZF1	0.244644	0.0367402	99	-1.01263	0.000279218	-1	-0.699318	1.51e-06	99
3480	221830	ENSG00000105849	TWISTNB	-0.567037	0.000640574	99	-0.475421	0.0825771	99	-0.0979857	0.553998	99
9409	221806	ENSG00000146530	VWDE	-0.0178429	0.884548	99	-0.391035	0.156401	99	-0.212843	0.170144	99
7728	221692	ENSG00000112137	PHACTR1	0.149446	0.405825	99	1.04775	0.000178281	1	0.960944	2.44e-11	99
4075	221656	ENSG00000165097	KDM1B	0.462195	0.00299089	99	0.97656	0.00044096	99	0.551204	0.000167382	99
768	221545	ENSG00000204564	C6orf136	-1.08536	1.15e-12	-1	-0.42103	0.125893	99	0.498249	0.000703636	99
822	221504	ENSG00000236515	ZBTB9	-0.8705	2.87e-12	99	-0.836568	0.00232831	99	-0.0276094	0.875011	99
3216	221496	ENSG00000161904	LEMD2	-0.504738	0.000275173	99	0.0976583	0.743348	99	0.457515	0.0019392	99
2638	221477	ENSG00000198663	C6orf89	0.628218	2.42e-05	99	-0.122065	0.681386	99	-0.565595	0.000111981	99
693	221476	ENSG00000164530	PI16	-0.814157	2.19e-13	99	-1.20713	2.24e-05	-1	-0.203846	0.190544	99
8780	221472	ENSG00000146192	FGD2	0.101609	0.69292	99	0.229532	0.421005	99	-0.319388	0.0340149	99
342	221421	ENSG00000172426	RSPH9	1.26211	6.14e-18	1	0.974277	0.000454054	99	-0.420294	0.00454171	99
7249	221400	ENSG00000180113	TDRD6	0.0936017	0.29049	99	-0.153292	0.600146	99	-0.190037	0.22555	99
1448	221294	ENSG00000178425	NT5DC1	-0.756834	1.47e-08	99	-1.0494	0.000175104	-1	-0.313059	0.037945	99
6854	221184	ENSG00000140848	CPNE2	-0.117852	0.212957	99	0.273627	0.33105	99	0.381017	0.0105822	99
4817	221178	ENSG00000182957	SPATA13	0.580939	0.0145306	99	0.734218	0.00716919	99	-0.330725	0.0278564	99
1838	221120	ENSG00000166199	ALKBH3	-0.457108	3.59e-07	99	-0.607044	0.0258547	99	-0.172515	0.275152	99
5430	221092	ENSG00000214753	HNRNPUL2	-0.44411	0.0412245	99	-0.971648	0.000470026	99	-0.0742244	0.659638	99
2186	221079	ENSG00000165997	ARL5B	0.838377	2.77e-06	99	0.458624	0.0944785	99	-0.360194	0.0160408	99
6649	221078	ENSG00000241058	NSUN6	-0.252069	0.17876	99	-0.589645	0.030481	99	-0.469459	0.00145625	99
588	221061	ENSG00000148468	FAM171A1	-0.96683	2.4e-14	99	-1.12685	6.39e-05	-1	-0.117864	0.469315	99
9752	221037	ENSG00000171988	JMJD1C	-0.00569772	0.979484	99	0.0363586	0.907547	99	-0.155544	0.329915	99
2945	220992	ENSG00000198298	ZNF485	-0.50738	9.28e-05	99	-0.465571	0.0893895	99	-0.26343	0.0852259	99
9197	220988	ENSG00000170144	HNRNPA3	-0.0437228	0.819368	99	-0.171227	0.555468	99	-0.109509	0.504367	99
100	220929	ENSG00000183621	ZNF438	1.89316	3.49e-27	1	1.38496	1.94e-06	1	-0.770367	1.02e-07	99
5137	220441	ENSG00000176641	RNF152	0.152167	0.0265742	99	0.110267	0.712074	99	-0.106161	0.518512	99
7560	220416	ENSG00000173988	LRRC63	0.06877	0.361215	99	-0.487707	0.07489	99	-0.676863	3.34e-06	99
9025	220388	ENSG00000179071	CCDC89	0.0456791	0.769747	99	-0.103281	0.729361	99	-0.14838	0.354608	99
7147	220323	ENSG00000184232	OAF	0.20208	0.266812	99	0.1451	0.622531	99	-0.21005	0.176543	99
9570	220213	ENSG00000165312	OTUD1	0.0159256	0.925711	99	-0.303076	0.27844	99	-0.181621	0.248576	99
7304	220164	ENSG00000206052	DOK6	0.11558	0.30156	99	-0.762087	0.00529347	99	-1.11597	8.24e-15	-1
3285	220134	ENSG00000262634	SKA1	0.623968	0.000337355	99	1.72266	1.64e-08	1	0.704389	1.26e-06	99
5483	220107	ENSG00000186047	DLEU7	0.272416	0.0445029	99	-0.203644	0.478523	99	-0.480406	0.00110708	99
7720	220074	ENSG00000184154	LRTOMT	-0.137365	0.403489	99	0.422166	0.124807	99	0.572211	9.25e-05	99
2883	220001	ENSG00000167992	VWCE	-0.546345	7.53e-05	99	-0.390032	0.157379	99	0.233455	0.129632	99
2162	219988	ENSG00000166889	PATL1	1.15521	2.57e-06	1	1.22941	1.65e-05	1	-0.366123	0.0142697	99
8008	219972	ENSG00000197629	MPEG1	-0.22962	0.481633	99	-0.593629	0.0293632	99	-0.413699	0.00525552	99
3445	219931	ENSG00000162341	TPCN2	0.34164	0.000568297	99	1.34562	3.32e-06	1	0.435957	0.00321989	99
9779	219927	ENSG00000197345	MRPL21	0.00324345	0.988071	99	-0.384889	0.163386	99	-0.118929	0.464942	99
6682	219899	ENSG00000154114	TBCEL	0.198268	0.183568	99	-1.27377	9.11e-06	-1	-0.900366	4.12e-10	99
3183	219854	ENSG00000150433	TMEM218	-0.388415	0.000246658	99	-0.77428	0.00465034	99	-0.257122	0.0931731	99
4027	219844	ENSG00000198331	HYLS1	-0.295367	0.00262903	99	0.165036	0.570419	99	0.42748	0.0038769	99
4573	219790	ENSG00000182010	RTKN2	-0.384489	0.00898281	99	-0.96313	0.000520745	99	-0.656093	6.82e-06	99
2843	219771	ENSG00000108100	CCNY	-0.495073	6.22e-05	99	-1.02546	0.000238467	-1	0.117125	0.472226	99
2567	219749	ENSG00000175395	ZNF25	-0.418982	1.79e-05	99	-0.43085	0.116952	99	0.161209	0.310801	99
9	219743	ENSG00000156521	TYSND1	-1.32791	4.11e-48	-1	-1.17771	3.31e-05	-1	0.496198	0.000739552	99
7669	219736	ENSG00000165730	STOX1	-0.125565	0.390533	99	-0.0281333	0.929189	99	-0.00577741	0.974432	99
4763	219670	ENSG00000151023	ENKUR	-0.324907	0.0130441	99	-0.217361	0.447879	99	-0.000489282	0.997825	99
8717	219654	ENSG00000165424	ZCCHC24	-0.0551284	0.675446	99	0.174979	0.546179	99	0.184729	0.239913	99
4768	219541	ENSG00000156603	MED19	-0.295851	0.013154	99	-0.443485	0.106162	99	0.115125	0.480688	99
4386	219539	ENSG00000166793	YPEL4	0.411156	0.00603219	99	0.0702932	0.817843	99	-0.20126	0.196666	99
6724	219402	ENSG00000122033	MTIF3	0.256719	0.191051	99	0.32206	0.247699	99	-0.0882239	0.596697	99
8326	219333	ENSG00000152484	USP12	0.0946427	0.559766	99	-1.42803	1.06e-06	-1	-1.2778	7.27e-19	-1
1551	219285	ENSG00000177409	SAMD9L	1.75841	3.57e-08	1	1.28727	7.55e-06	1	-0.659018	6.17e-06	99
8522	206412	ENSG00000203872	C6orf163	-0.0500789	0.616272	99	-0.111034	0.709982	99	-0.047156	0.786173	99
580	206358	ENSG00000123643	SLC36A1	1.02109	1.93e-14	99	1.1546	4.47e-05	1	-0.325514	0.0305112	99
6295	205564	ENSG00000119231	SENP5	-0.147433	0.123005	99	-0.212897	0.457311	99	-0.00428185	0.981679	99
7801	205327	ENSG00000178074	C2orf69	0.131731	0.424185	99	-0.0967078	0.745787	99	-0.232	0.131987	99
7321	204851	ENSG00000163349	HIPK1	0.101327	0.307117	99	-0.607063	0.0258545	99	-0.699436	1.51e-06	99
410	203547	ENSG00000160131	VMA21	-0.992946	7.95e-17	99	-0.779675	0.0043964	99	0.472269	0.00135971	99
6742	203427	ENSG00000077713	SLC25A43	-0.2309	0.194992	99	-0.166825	0.566389	99	-0.129832	0.422402	99
3959	203328	ENSG00000157303	SUSD3	-0.659064	0.00223252	99	-0.399758	0.147037	99	0.514257	0.000462474	99
4468	203286	ENSG00000165138	ANKS6	-0.394464	0.00715378	99	-1.073	0.000129475	-1	-0.754582	1.9e-07	99
3849	203245	ENSG00000171169	NAIF1	0.381514	0.00171417	99	0.524973	0.0546052	99	0.0738699	0.661287	99
229	203228	ENSG00000147894	C9orf72	0.92439	4.63e-21	99	1.42943	1.05e-06	1	0.0800646	0.633802	99
4572	203069	ENSG00000104679	R3HCC1	-0.408821	0.00897802	99	-0.787034	0.00405652	99	0.0810298	0.629102	99
6183	203068	ENSG00000224156	TUBB	-0.324535	0.109013	99	-0.723704	0.00801561	99	0.185091	0.238851	99
1637	203054	ENSG00000173137	ADCK5	-0.510518	7.61e-08	99	-0.737183	0.00694503	99	-0.248412	0.105437	99
7706	202559	ENSG00000112232	KHDRBS2	-0.0978222	0.400529	99	-0.867607	0.00164189	99	-1.27382	9.25e-19	-1
4571	202309	ENSG00000175857	GAPT	-0.223149	0.00897802	99	-0.633387	0.0200656	99	-0.027208	0.877074	99
8387	202243	ENSG00000277868	CCDC125	0.114274	0.577483	99	0.0222188	0.944783	99	-0.044166	0.800288	99
9410	202151	ENSG00000164188	RANBP3L	0.0130077	0.884893	99	-0.244586	0.388885	99	-0.338184	0.0242391	99
2021	202052	ENSG00000170464	DNAJC18	-0.474955	1.18e-06	99	-0.590658	0.030212	99	-0.162703	0.306117	99
7896	202018	ENSG00000169762	TAPT1	-0.139715	0.448726	99	-0.940847	0.000682729	99	-0.361975	0.0155002	99
6098	201931	ENSG00000170088	TMEM192	-0.179484	0.0992986	99	0.19218	0.506146	99	0.291091	0.0549895	99
7888	201799	ENSG00000170006	TMEM154	0.128407	0.446888	99	0.110496	0.711397	99	-0.105064	0.523139	99
9801	201725	ENSG00000205208	C4orf46	-0.00143133	0.994337	99	0.148711	0.612536	99	0.00421419	0.981963	99
2026	201633	ENSG00000181847	TIGIT	-0.768031	1.19e-06	99	-0.860772	0.00177578	99	-0.464364	0.0016475	99
7037	201626	ENSG00000174840	PDE12	-0.170723	0.247364	99	-0.859283	0.00180009	99	-0.382582	0.0102562	99
9803	201625	ENSG00000174844	DNAH12	0.000899042	0.994556	99	0.560691	0.039933	99	0.453951	0.0021112	99
9022	201595	ENSG00000163527	STT3B	-0.0632376	0.768925	99	-0.653026	0.0164945	99	-0.239673	0.119223	99
3554	201514	ENSG00000171574	ZNF584	-0.402093	0.000800007	99	-0.77514	0.00461401	99	-0.508018	0.000544086	99
6806	201475	ENSG00000206418	RAB12	-0.229102	0.207145	99	0.399939	0.14688	99	0.433078	0.00342664	99
881	201305	ENSG00000182557	SPNS3	-1.13298	8.67e-12	-1	-1.41214	1.34e-06	-1	-0.30848	0.0411945	99
2811	201294	ENSG00000092929	UNC13D	0.48892	5.43e-05	99	0.632491	0.0202245	99	-0.0114088	0.949531	99
1864	201292	ENSG00000141569	TRIM65	-0.502643	4.17e-07	99	-1.08896	0.0001062	-1	-0.758593	1.63e-07	99
1779	201266	ENSG00000282291	SLC39A11	0.694338	2.22e-07	99	0.826922	0.00259161	99	-0.142156	0.376726	99
6435	201255	ENSG00000169683	LRRC45	-0.163215	0.143522	99	-0.711639	0.00910547	99	-0.969076	1.65e-11	99
4784	201191	ENSG00000167100	SAMD14	0.367009	0.0136141	99	0.631735	0.0203559	99	0.157232	0.324497	99
4104	201176	ENSG00000276907	ARHGAP27	0.631356	0.00319291	99	0.887552	0.00129398	99	-0.172424	0.275368	99
9474	201164	ENSG00000179598	PLD6	0.0238714	0.900896	99	-0.467562	0.0880364	99	-0.321787	0.0326443	99
2250	201163	ENSG00000154803	FLCN	0.630918	3.87e-06	99	0.839975	0.00224258	99	0.478754	0.0011524	99
3156	201161	ENSG00000166582	CENPV	-0.559658	0.000226095	99	-0.981017	0.000416944	99	-0.121959	0.452941	99
1400	200958	ENSG00000276583	MUC20	-0.488218	9.26e-09	99	-1.10216	8.93e-05	-1	-0.645317	9.72e-06	99
743	200942	ENSG00000185909	KLHDC8B	1.21057	7.1e-13	1	1.89539	1.41e-09	1	-0.193091	0.217357	99
7788	200916	ENSG00000163584	RPL22L1	0.0848441	0.419575	99	0.701964	0.0100747	99	0.561578	0.000125082	99
9787	200894	ENSG00000169379	ARL13B	-0.00146389	0.990798	99	-0.443185	0.106416	99	-0.48521	0.000981643	99
3509	200845	ENSG00000168301	KCTD6	-0.485848	0.00069596	99	-0.188919	0.513781	99	0.042905	0.805747	99
6676	200765	ENSG00000221944	TIGD1	-0.179804	0.182712	99	-0.901096	0.00110777	99	-1.33779	1.78e-20	-1
8811	200576	ENSG00000115020	PIKFYVE	0.0466978	0.704372	99	0.632495	0.0202245	99	0.771825	9.65e-08	99
6351	200558	ENSG00000169621	APLF	0.106508	0.131144	99	-0.321968	0.247833	99	-0.413673	0.00525743	99
6956	200424	ENSG00000187605	TET3	0.144537	0.230847	99	0.109889	0.712925	99	0.16764	0.290228	99
9635	200403	ENSG00000168658	VWA3B	0.00763854	0.943662	99	1.33789	3.71e-06	1	1.05773	1.85e-13	1
5257	200316	ENSG00000128394	APOBEC3F	0.549724	0.0312948	99	0.310812	0.265686	99	-0.219022	0.156985	99
8176	200312	ENSG00000099999	RNF215	-0.0479858	0.524689	99	-0.240727	0.396921	99	-0.203391	0.191594	99
7232	200186	ENSG00000160741	CRTC2	-0.190077	0.287325	99	-0.659116	0.0155338	99	-0.458131	0.00191232	99
4511	200185	ENSG00000163463	KRTCAP2	-0.430197	0.00786175	99	-0.176841	0.541667	99	0.441485	0.00283448	99
2434	200081	ENSG00000084652	TXLNA	-0.444259	9.51e-06	99	-0.763259	0.00522851	99	0.130246	0.421179	99
2929	200014	ENSG00000154222	CC2D1B	-0.463549	8.87e-05	99	-0.0919679	0.758111	99	0.324024	0.0313323	99
453	200010	ENSG00000117834	SLC5A9	0.534315	3.36e-16	99	0.943315	0.000662813	99	0.251567	0.100715	99
6400	199870	ENSG00000009780	FAM76A	-0.205005	0.139946	99	-0.720679	0.00826748	99	-0.387535	0.00924376	99
8112	199857	ENSG00000172339	ALG14	0.139764	0.509918	99	0.375808	0.17434	99	0.265711	0.0822392	99
2038	199777	ENSG00000188171	ZNF626	-0.674908	1.28e-06	99	-1.35455	2.95e-06	-1	-0.861471	2.35e-09	99
9493	199745	ENSG00000161277	THAP8	0.0173178	0.905346	99	-0.0817695	0.786453	99	-0.0856613	0.608263	99
7347	199731	ENSG00000105767	CADM4	0.148337	0.311556	99	0.351937	0.2049	99	0.0425682	0.807213	99
7440	199713	ENSG00000274174	NLRP7	-0.138831	0.333628	99	0.972889	0.00046235	99	0.820283	1.36e-08	99
4460	199704	ENSG00000196967	ZNF585A	-0.472759	0.0070488	99	-0.671677	0.0137343	99	-0.0762009	0.651202	99
3559	199692	ENSG00000198551	ZNF627	-0.517184	0.00080896	99	-0.311242	0.26506	99	0.0918642	0.580974	99
6038	199223	ENSG00000168026	TTC21A	0.419041	0.0920549	99	0.389825	0.157579	99	-0.224337	0.146443	99
4119	199221	ENSG00000158163	DZIP1L	0.394024	0.0032747	99	1.18745	2.9e-05	1	0.316706	0.0356396	99
3824	197407	ENSG00000180035	ZNF48	-0.398762	0.00162679	99	-0.680407	0.0125757	99	-0.463962	0.00166207	99
3908	197370	ENSG00000169189	NSMCE1	-0.593852	0.00197014	99	-1.20572	2.28e-05	-1	0.247464	0.106916	99
793	197358	ENSG00000167984	NLRC3	-1.12822	1.72e-12	-1	-1.24772	1.29e-05	-1	-0.685671	2.45e-06	99
8478	197342	ENSG00000197774	EME2	-0.0402425	0.602632	99	0.039687	0.899247	99	0.0731179	0.664637	99
5068	197335	ENSG00000161996	WDR90	-0.26065	0.0234821	99	-0.314439	0.259661	99	-0.0557485	0.746361	99
8810	197322	ENSG00000176715	ACSF3	-0.0461685	0.704003	99	-1.15461	4.47e-05	-1	-1.46527	4.22e-24	-1
9533	197320	ENSG00000170100	ZNF778	0.0136234	0.916941	99	-0.545343	0.0457331	99	-0.425759	0.00402458	99
2917	197259	ENSG00000168404	MLKL	1.08433	8.57e-05	99	1.08296	0.000114156	1	-0.542306	0.000215592	99
8359	197135	ENSG00000229474	PATL2	0.0914419	0.569653	99	1.93909	7.48e-10	1	0.954665	3.27e-11	99
7383	197131	ENSG00000159459	UBR1	0.139458	0.320081	99	0.648298	0.017291	99	0.35383	0.0180311	99
1128	196883	ENSG00000129467	ADCY4	0.953375	3.79e-10	99	1.61914	6.81e-08	1	0.294549	0.0519894	99
1422	196528	ENSG00000189079	ARID2	-0.814185	1.08e-08	99	-0.604724	0.0264157	99	0.314546	0.0370087	99
4378	196527	ENSG00000177119	ANO6	0.343435	0.00593257	99	0.415701	0.130826	99	-0.276679	0.069505	99
6337	196513	ENSG00000151065	DCP1B	-0.138751	0.128885	99	-0.952104	0.000598929	99	-1.11497	8.7e-15	-1
7925	196463	ENSG00000151176	PLBD2	-0.113284	0.456959	99	-0.702974	0.00996563	99	-0.550109	0.000172498	99
7349	196441	ENSG00000133858	ZFC3H1	-0.16559	0.312093	99	0.694616	0.0108651	99	0.464516	0.00164166	99
861	196403	ENSG00000178498	DTX3	-0.887755	5.92e-12	99	-0.465427	0.0894695	99	0.151527	0.343548	99
6356	196394	ENSG00000151743	AMN1	0.296158	0.131414	99	1.49759	4.01e-07	1	0.97026	1.56e-11	99
6354	196385	ENSG00000281935	DNAH10	0.161372	0.131262	99	0.866836	0.00165421	99	0.88563	7.98e-10	99
450	196383	ENSG00000150977	RILPL2	1.05068	3.2e-16	99	0.744457	0.00641064	99	-0.481465	0.00107828	99
7251	195828	ENSG00000165244	ZNF367	0.0951328	0.290592	99	0.451987	0.0993545	99	0.367213	0.0139872	99
1424	192286	ENSG00000146066	HIGD2A	-0.884111	1.11e-08	99	-0.215833	0.4514	99	0.563808	0.000117698	99
2814	192111	ENSG00000247077	PGAM5	-0.267829	5.44e-05	99	-0.510553	0.0618974	99	-0.167915	0.289318	99
6743	171586	ENSG00000158201	ABHD3	0.300931	0.195188	99	0.836233	0.00233829	99	-0.206422	0.184718	99
350	171568	ENSG00000100413	POLR3H	-0.56277	9.33e-18	99	-0.970309	0.000477537	99	-0.533003	0.000278319	99
4709	171558	ENSG00000171611	PTCRA	0.344858	0.0119139	99	0.894345	0.00120027	99	0.385395	0.00967417	99
762	171425	ENSG00000125246	CLYBL	-0.996452	1.05e-12	99	-0.69101	0.0112733	99	0.131868	0.415171	99
7842	171392	ENSG00000197372	ZNF675	-0.078508	0.434017	99	-0.695442	0.0107744	99	-0.979117	1.01e-11	99
7823	171389	ENSG00000174885	NLRP6	0.0873136	0.429316	99	0.606184	0.0260602	99	0.473153	0.00132949	99
5551	171024	ENSG00000172403	SYNPO2	0.135924	0.0494204	99	0.710298	0.00921865	99	0.722268	6.54e-07	99
2558	171023	ENSG00000171456	ASXL1	-0.72168	1.71e-05	99	-1.37302	2.27e-06	-1	-0.0445521	0.798002	99
3956	171017	ENSG00000126746	ZNF384	-0.459668	0.00222189	99	-0.12419	0.676305	99	0.251254	0.101166	99
3594	170960	ENSG00000182903	ZNF721	-0.686579	0.000873592	99	-0.769721	0.0048843	99	-0.0612917	0.720897	99
9134	170691	ENSG00000140470	ADAMTS17	-0.0391871	0.798303	99	-0.664504	0.0147572	99	-0.791927	4.4e-08	99
5835	170622	ENSG00000188243	COMMD6	-0.282223	0.0716435	99	-0.309494	0.267821	99	0.183902	0.242208	99
4570	170591	ENSG00000171643	S100Z	0.282154	0.00894736	99	0.390738	0.156733	99	0.00302614	0.986777	99
9272	170506	ENSG00000174953	DHX36	-0.0417114	0.844858	99	-0.277164	0.324429	99	-0.399183	0.00721966	99
7738	170482	ENSG00000198178	CLEC4C	-0.132216	0.407159	99	-0.111416	0.709232	99	-0.0544565	0.752035	99
2910	170463	ENSG00000130511	SSBP4	-0.523509	8.39e-05	99	-0.477732	0.0811185	99	-0.00591822	0.974061	99
9742	170394	ENSG00000171813	PWWP2B	0.00314716	0.978158	99	-0.853881	0.00191281	99	-0.928293	1.13e-10	99
7432	170384	ENSG00000196968	FUT11	-0.157341	0.331774	99	-0.609332	0.0253026	99	-0.661374	5.7e-06	99
3523	169981	ENSG00000204271	SPIN3	-0.377908	0.000730972	99	-0.842175	0.00218903	99	-0.71517	8.48e-07	99
4430	169841	ENSG00000175787	ZNF169	-0.345592	0.00658155	99	-0.681581	0.0124285	99	-0.0136312	0.939689	99
6630	169792	ENSG00000107249	GLIS3	-0.096322	0.17591	99	-0.466573	0.0887353	99	-0.539991	0.000229717	99
614	169714	ENSG00000165661	QSOX2	-1.05739	3.82e-14	99	-0.960771	0.000536457	99	0.36603	0.01429	99
6969	169611	ENSG00000185585	OLFML2A	0.119913	0.233116	99	0.797382	0.00361516	99	0.401866	0.00681663	99
8141	169270	ENSG00000172748	ZNF596	-0.0738055	0.516315	99	-0.178526	0.537849	99	-0.189598	0.226544	99
5171	169200	ENSG00000180694	TMEM64	-0.30176	0.0276442	99	0.102497	0.731074	99	0.32721	0.0296222	99
8403	169044	ENSG00000169436	COL22A1	-0.0666578	0.583148	99	0.462618	0.0915171	99	0.613569	2.68e-05	99
2413	168850	ENSG00000048405	ZNF800	-0.711442	8.49e-06	99	-0.626151	0.0214731	99	0.324834	0.0308845	99
5462	168544	ENSG00000181444	ZNF467	0.295189	0.0429807	99	0.562625	0.0392224	99	-0.0372335	0.83074	99
4339	168537	ENSG00000179144	GIMAP7	-0.447121	0.00539976	99	-0.602335	0.0270418	99	-0.0338887	0.84644	99
6723	168507	ENSG00000158683	PKD1L1	0.132649	0.190493	99	0.911899	0.000974764	99	0.86638	1.89e-09	99
6360	168451	ENSG00000177683	THAP5	0.11874	0.132207	99	-0.356162	0.199455	99	-0.527985	0.000319407	99
5530	168374	ENSG00000146757	ZNF92	-0.246869	0.0477526	99	-0.432874	0.115161	99	-0.250011	0.103012	99
3073	167465	ENSG00000178175	ZNF366	0.640852	0.000169434	99	0.725543	0.00786931	99	-0.311045	0.0393721	99
7219	167410	ENSG00000145721	LIX1	-0.107828	0.28413	99	-0.861122	0.00176838	99	-0.703693	1.29e-06	99
9526	167227	ENSG00000172795	DCP2	0.0210942	0.91377	99	0.521663	0.056197	99	-0.000764622	0.996624	99
3311	166929	ENSG00000164023	SGMS2	0.337497	0.000367225	99	0.632154	0.0202851	99	0.104755	0.524592	99
5873	166824	ENSG00000169435	RASSF6	-0.223755	0.0753663	99	-0.455729	0.0965541	99	-0.322065	0.0324646	99
2741	166815	ENSG00000180346	TIGD2	-0.620229	3.96e-05	99	-0.353575	0.202757	99	0.110541	0.500134	99
8703	166785	ENSG00000151611	MMAA	-0.06151	0.672987	99	-0.466206	0.0889655	99	-0.60315	3.71e-05	99
6570	166378	ENSG00000145375	SPATA5	-0.192808	0.165596	99	-1.00278	0.000317146	-1	-1.16133	6.45e-16	-1
5693	166012	ENSG00000180767	CHST13	0.292087	0.0589105	99	0.852823	0.00193587	99	0.275164	0.0711472	99
8726	165918	ENSG00000163961	RNF168	0.0571687	0.676882	99	0.140096	0.635105	99	-0.0209148	0.908263	99
1075	165631	ENSG00000173200	PARP15	-0.845777	1.91e-10	99	-0.805758	0.00328608	99	-0.250406	0.102442	99
8368	165530	ENSG00000152672	CLEC4F	0.0934724	0.573067	99	-0.760733	0.00537272	99	-1.04976	2.8e-13	-1
9537	165324	ENSG00000173960	UBXN2A	0.0226005	0.919079	99	0.171064	0.555827	99	0.130423	0.42057	99
8670	165140	ENSG00000162881	OXER1	-0.0798627	0.664807	99	0.159299	0.58483	99	0.258208	0.0918426	99
7531	165055	ENSG00000163006	CCDC138	-0.134481	0.354707	99	-0.721591	0.00819471	99	-0.834477	7.52e-09	99
9412	164684	ENSG00000183066	WBP2NL	-0.0117874	0.885286	99	-0.225003	0.431589	99	-0.257445	0.0927704	99
7707	164312	ENSG00000125872	LRRN4	0.0802843	0.400541	99	0.138308	0.639462	99	0.0939043	0.572002	99
2899	164091	ENSG00000182749	PAQR7	-0.693776	7.9e-05	99	-1.19699	2.56e-05	-1	-0.321099	0.0330454	99
8610	164045	ENSG00000162669	HFM1	0.0558349	0.64466	99	0.558991	0.0405456	99	0.750263	2.25e-07	99
5917	163882	ENSG00000162852	CNST	-0.470983	0.0792448	99	-0.565495	0.038187	99	0.2924	0.0538343	99
5836	163786	ENSG00000156876	SASS6	0.178772	0.0718044	99	0.14167	0.631017	99	-0.078083	0.642024	99
3316	163732	ENSG00000179862	CITED4	0.597436	0.00037624	99	0.461195	0.0925621	99	-0.11913	0.464166	99
918	163590	ENSG00000169905	TOR1AIP2	0.740676	1.44e-11	99	0.792608	0.00381007	99	-0.152756	0.339354	99
7756	163479	ENSG00000143107	FNDC7	0.0760316	0.412354	99	0.457727	0.0951702	99	0.299861	0.0476089	99
2145	163351	ENSG00000183347	GBP6	0.871812	2.41e-06	99	0.928032	0.000795294	99	-0.0822082	0.6237	99
4718	163259	ENSG00000175984	DENND2C	0.298226	0.0121357	99	0.575292	0.0348937	99	0.419482	0.00462878	99
437	163255	ENSG00000171817	ZNF540	-1.21745	1.71e-16	-1	-1.15074	4.67e-05	-1	-0.336357	0.0251011	99
9404	163227	ENSG00000274746	ZNF100	0.0146733	0.882462	99	0.251138	0.375541	99	0.251785	0.100425	99
6296	163131	ENSG00000128000	ZNF780B	-0.214238	0.123086	99	-1.05928	0.000153654	-1	-1.56184	4.98e-27	-1
3702	163126	ENSG00000176396	EID2	-0.43983	0.00117308	99	-0.792758	0.00380364	99	-0.328414	0.0289912	99
5275	163087	ENSG00000188283	ZNF383	-0.343681	0.032465	99	-1.23515	1.52e-05	-1	-1.17084	3.82e-16	-1
2860	163081	ENSG00000189042	ZNF567	-0.448052	6.88e-05	99	-0.965624	0.000505202	99	-1.02633	9.62e-13	-1
9711	163050	ENSG00000249709	ZNF564	-0.00870517	0.965308	99	0.0194276	0.951289	99	-0.107321	0.513819	99
3391	163049	ENSG00000173875	ZNF791	-0.651186	0.000507116	99	-0.510128	0.0621366	99	0.206682	0.184176	99
5409	163033	ENSG00000218891	ZNF579	-0.296292	0.0403758	99	-0.755536	0.00569075	99	-0.767065	1.17e-07	99
5091	162989	ENSG00000160570	DEDD2	0.402189	0.0243425	99	0.617015	0.0235118	99	-0.114487	0.483175	99
2457	162979	ENSG00000170684	ZNF296	-0.510262	1.07e-05	99	-0.500357	0.0674432	99	0.204855	0.188159	99
2102	162972	ENSG00000251369	ZNF550	-0.676604	1.91e-06	99	-0.9904	0.000370605	99	-0.612214	2.79e-05	99
2719	162967	ENSG00000182986	ZNF320	-0.541164	3.69e-05	99	-0.378625	0.170834	99	0.0368535	0.832559	99
6394	162966	ENSG00000189190	ZNF600	-0.294931	0.138806	99	-0.0594211	0.84742	99	0.0580943	0.735955	99
7968	162681	ENSG00000166845	C18orf54	-0.112661	0.469798	99	-0.254331	0.369312	99	-0.14297	0.373699	99
2513	162655	ENSG00000175322	ZNF519	-0.431955	1.37e-05	99	-0.607815	0.0256706	99	-0.235759	0.125489	99
6736	162466	ENSG00000173868	PHOSPHO1	-0.200996	0.194312	99	-1.0267	0.000235048	-1	-0.105532	0.520961	99
8371	162394	ENSG00000166750	SLFN5	0.125462	0.573775	99	0.391742	0.155693	99	0.14636	0.361871	99
7704	162387	ENSG00000185156	MFSD6L	-0.114584	0.399982	99	-0.338091	0.223516	99	-0.0840085	0.615472	99
3254	162239	ENSG00000184517	ZFP1	-0.431603	0.000311739	99	-0.554154	0.0423827	99	-0.15111	0.345173	99
3032	162073	ENSG00000205730	ITPRIPL2	0.725532	0.000136663	99	0.826653	0.00259781	99	-0.31999	0.0336834	99
3475	161882	ENSG00000179588	ZFPM1	-0.335232	0.000624911	99	-0.4209	0.125959	99	0.0525476	0.760876	99
7045	161823	ENSG00000168803	ADAL	-0.214371	0.247766	99	0.48148	0.0786455	99	0.401877	0.00681663	99
6385	161779	ENSG00000182405	PGBD4	-0.216613	0.137105	99	-0.935836	0.000725015	99	-0.758144	1.66e-07	99
2202	161742	ENSG00000166068	SPRED1	-0.637564	3.07e-06	99	-0.999094	0.000331118	99	-0.426837	0.00393011	99
7984	161725	ENSG00000169918	OTUD7A	-0.104727	0.473875	99	-0.629296	0.0208249	99	-0.773348	9.08e-08	99
4931	161436	ENSG00000165521	EML5	-0.173807	0.0175979	99	-1.09707	9.57e-05	-1	-0.927554	1.17e-10	99
2934	161253	ENSG00000139890	REM2	0.657786	9.04e-05	99	1.29517	6.77e-06	1	0.168443	0.287728	99
7590	161145	ENSG00000198133	TMEM229B	-0.177833	0.368604	99	-0.218675	0.44479	99	-0.348059	0.0201323	99
7437	160897	ENSG00000152749	GPR180	0.167892	0.332801	99	0.0762823	0.801907	99	-0.140504	0.382686	99
9059	160857	ENSG00000151773	CCDC122	0.0384588	0.777154	99	-0.0863635	0.773693	99	-0.0754717	0.653872	99
8218	160851	ENSG00000102780	DGKH	0.0593944	0.535378	99	0.485935	0.0759094	99	0.764659	1.29e-07	99
4155	160760	ENSG00000196850	PPTC7	-0.533033	0.00368106	99	-0.978047	0.000432588	99	0.130732	0.419442	99
9164	160622	ENSG00000161835	GRASP	-0.0432649	0.808411	99	-1.44207	8.71e-07	-1	-1.33585	2.01e-20	-1
8254	160518	ENSG00000170456	DENND5B	-0.109925	0.543349	99	0.407865	0.138671	99	0.452209	0.00220577	99
4993	160428	ENSG00000136010	ALDH1L2	0.267258	0.0204447	99	0.974815	0.000451656	99	0.193984	0.214862	99
6021	160418	ENSG00000139324	TMTC3	-0.253278	0.0887234	99	-1.04128	0.00019465	-1	-1.0806	5.61e-14	-1
6782	160365	ENSG00000184293	CLECL1	-0.172202	0.202712	99	-0.665478	0.0146046	99	-0.482211	0.00105776	99
697	160364	ENSG00000172322	CLEC12A	0.592255	2.41e-13	99	-0.0617387	0.840606	99	-0.584328	6.52e-05	99
9714	160335	ENSG00000179104	TMTC2	-0.00564631	0.965688	99	0.183094	0.527251	99	0.192239	0.219479	99
8085	160287	ENSG00000166800	LDHAL6A	0.0791316	0.500755	99	0.297221	0.288572	99	0.225754	0.143622	99
9612	160140	ENSG00000166323	C11orf65	-0.0120662	0.939107	99	-0.424989	0.122234	99	-0.407868	0.00598447	99
7553	159195	ENSG00000166348	USP54	-0.12758	0.359931	99	-0.80875	0.0031759	99	-0.63145	1.52e-05	99
8101	159091	ENSG00000156500	FAM122C	0.0716751	0.505347	99	-0.00934329	0.977473	99	-0.142632	0.374906	99
4046	159090	ENSG00000156504	FAM122B	-0.61143	0.00274378	99	-0.664539	0.0147543	99	0.130728	0.419442	99
3275	159013	ENSG00000185753	CXorf38	0.666824	0.000331009	99	0.563676	0.0388559	99	-0.517164	0.000426675	99
1039	158747	ENSG00000130150	MOSPD2	0.705416	1.19e-10	99	1.07139	0.000132289	1	-0.116075	0.476735	99
1074	158586	ENSG00000198455	ZXDB	-0.890386	1.84e-10	99	-0.905843	0.00104853	99	-0.409756	0.00573444	99
2556	158584	ENSG00000165591	FAAH2	-0.451408	1.68e-05	99	-0.562851	0.0391439	99	-0.256554	0.0938636	99
6094	158471	ENSG00000106772	PRUNE2	0.267582	0.0991089	99	0.364249	0.188986	99	0.406497	0.0061583	99
2962	158431	ENSG00000196597	ZNF782	-0.418059	9.8e-05	99	-0.615693	0.0238091	99	-0.397645	0.00746399	99
6653	158427	ENSG00000136925	TSTD2	-0.171802	0.179117	99	-0.630023	0.0206827	99	-0.568293	0.000103842	99
22	158405	ENSG00000165185	KIAA1958	1.43254	1.59e-40	1	1.83671	3.29e-09	1	0.774378	8.72e-08	99
9314	158399	ENSG00000173258	ZNF483	-0.0305311	0.856704	99	-1.06775	0.000138207	-1	-0.923986	1.39e-10	99
5807	158358	ENSG00000183354	KIAA2026	-0.404337	0.0692737	99	-0.285133	0.310121	99	0.285618	0.0601831	99
8446	158326	ENSG00000164946	FREM1	0.0476797	0.592628	99	0.628489	0.0209804	99	0.49806	0.000706502	99
2889	158293	ENSG00000188938	FAM120AOS	0.725075	7.7e-05	99	1.33809	3.71e-06	1	-0.330313	0.0280307	99
324	158248	ENSG00000167094	TTC16	-0.573595	2.43e-18	99	-0.365624	0.187305	99	0.111452	0.496123	99
5827	158219	ENSG00000155158	TTC39B	-0.2993	0.0709701	99	-0.844223	0.00214084	99	-0.938799	6.93e-11	99
8871	158135	ENSG00000175764	TTLL11	-0.0444158	0.718012	99	-0.393933	0.153245	99	-0.4655	0.00160388	99
708	157922	ENSG00000130559	CAMSAP1	-0.750657	3.05e-13	99	-0.895716	0.00118131	99	0.0589565	0.732369	99
4323	157769	ENSG00000176853	FAM91A1	0.451843	0.00521255	99	0.29809	0.286997	99	-0.297979	0.0490677	99
3617	157697	ENSG00000282665	ERICH1	0.600199	0.000913399	99	0.141007	0.632834	99	-0.585732	6.27e-05	99
8813	157680	ENSG00000132549	VPS13B	0.095563	0.706174	99	0.974648	0.000451946	99	0.65002	8.34e-06	99
7409	157657	ENSG00000156172	C8orf37	-0.177229	0.324817	99	-0.125884	0.671789	99	-0.0718338	0.670665	99
1303	157567	ENSG00000186106	ANKRD46	-1.05756	3.37e-09	99	-0.896701	0.00116843	99	0.274994	0.0713551	99
5434	157506	ENSG00000121039	RDH10	-0.283048	0.0414596	99	0.592871	0.0295904	99	0.566409	0.000109617	99
7027	157378	ENSG00000164983	TMEM65	0.120056	0.245731	99	-0.253631	0.370712	99	-0.341126	0.0229444	99
3640	155435	ENSG00000184863	RBM33	-0.533999	0.000959168	99	0.410515	0.135929	99	0.736762	3.81e-07	99
83	155066	ENSG00000171130	ATP6V0E2	-1.55052	2.39e-29	-1	-1.34297	3.45e-06	-1	0.5285	0.000314881	99
5718	155061	ENSG00000181220	ZNF746	-0.362566	0.060764	99	0.176863	0.541666	99	0.489999	0.000869407	99
8363	155038	ENSG00000171115	GIMAP8	0.198347	0.571205	99	-0.173691	0.549249	99	-0.608408	3.15e-05	99
4979	154810	ENSG00000166025	AMOTL1	0.178534	0.0199677	99	0.866441	0.0016621	99	0.591052	5.34e-05	99
5578	154807	ENSG00000196715	VKORC1L1	0.239872	0.0505884	99	-0.0964406	0.746342	99	-0.254765	0.0962657	99
1543	154796	ENSG00000126016	AMOT	-0.838122	3.46e-08	99	-0.893937	0.00120592	99	-0.593894	4.89e-05	99
7312	154661	ENSG00000105784	RUNDC3B	-0.0747556	0.304075	99	0.211476	0.460377	99	0.31507	0.0366875	99
3906	154141	ENSG00000172197	MBOAT1	0.421593	0.00196222	99	0.666624	0.0144506	99	-0.053163	0.757716	99
142	154075	ENSG00000164483	SAMD3	-1.12878	6.9e-25	-1	-0.504384	0.0652512	99	0.524547	0.000349563	99
9446	154043	ENSG00000153721	CNKSR3	0.0118714	0.896125	99	0.0450194	0.885769	99	0.0525653	0.760853	99
6651	154007	ENSG00000168566	SNRNP48	-0.209642	0.17891	99	-0.433596	0.114588	99	-0.154048	0.33479	99
1563	153830	ENSG00000145860	RNF145	0.503454	3.86e-08	99	0.736235	0.00701976	99	-0.261282	0.0879349	99
6534	153733	ENSG00000164221	CCDC112	-0.222791	0.15991	99	-0.219582	0.44291	99	0.109548	0.504338	99
6898	153643	ENSG00000153347	FAM81B	0.0906467	0.221465	99	0.245849	0.386203	99	0.249153	0.104264	99
3895	153642	ENSG00000164291	ARSK	-0.338915	0.00194235	99	-0.182296	0.529145	99	0.201755	0.195594	99
4621	153527	ENSG00000146007	ZMAT2	0.357966	0.00984199	99	-0.30587	0.273802	99	-0.251115	0.10138	99
6983	153443	ENSG00000151304	SRFBP1	-0.220038	0.236332	99	-0.6468	0.0175639	99	-0.219862	0.155448	99
5541	153396	ENSG00000164180	TMEM161B	-0.230379	0.0484919	99	-0.709156	0.00932259	99	-0.72842	5.21e-07	99
2670	153364	ENSG00000176055	MBLAC2	-0.812404	2.85e-05	99	-0.972822	0.00046239	99	-0.713817	8.88e-07	99
48	153339	ENSG00000174695	TMEM167A	1.05306	1.65e-33	1	0.517237	0.0583784	99	-0.762459	1.4e-07	99
5007	153241	ENSG00000168944	CEP120	-0.37608	0.0209485	99	-0.66792	0.0142595	99	-0.514355	0.00046128	99
6926	153129	ENSG00000177058	SLC38A9	-0.158593	0.224387	99	-0.516656	0.0586875	99	-0.209345	0.178145	99
7033	152926	ENSG00000163644	PPM1K	0.259707	0.246413	99	-0.0590481	0.848328	99	-0.424315	0.00415049	99
8674	152831	ENSG00000134962	KLB	0.046203	0.666673	99	-0.23949	0.399428	99	-0.233601	0.129387	99
8003	152815	ENSG00000174796	THAP6	0.101587	0.480492	99	0.227521	0.425729	99	-0.05079	0.769221	99
7205	152579	ENSG00000184178	SCFD2	-0.206659	0.280648	99	-0.217813	0.446833	99	-0.181179	0.249793	99
5847	152559	ENSG00000163291	PAQR3	-0.345063	0.0725148	99	-0.318827	0.252464	99	-0.152169	0.341211	99
5033	152518	ENSG00000170448	NFXL1	-0.333069	0.0221667	99	-1.36628	2.52e-06	-1	-0.239205	0.119964	99
133	152485	ENSG00000151612	ZNF827	-1.27219	3.45e-25	-1	-0.882453	0.00137352	99	0.522953	0.00036501	99
6702	152206	ENSG00000244607	CCDC13	0.094276	0.18634	99	0.672843	0.0135698	99	0.476709	0.00121234	99
2383	152189	ENSG00000170293	CMTM8	-0.47541	7.34e-06	99	-0.370295	0.181393	99	0.206633	0.18428	99
6052	152137	ENSG00000152492	CCDC50	-0.196524	0.0934769	99	-1.20734	2.24e-05	-1	-0.880288	1.02e-09	99
9708	152110	ENSG00000163491	NEK10	0.00618703	0.964541	99	0.108803	0.715398	99	0.154322	0.333882	99
3797	152100	ENSG00000187118	CMC1	0.443551	0.0014952	99	0.301512	0.281039	99	-0.0701701	0.678173	99
7666	152065	ENSG00000180697	C3orf22	0.107546	0.389948	99	0.888524	0.00127954	99	0.541609	0.000219524	99
1260	152007	ENSG00000122694	GLIPR2	1.05542	1.81e-09	99	1.01064	0.00028582	1	-0.317295	0.035283	99
4151	152006	ENSG00000137075	RNF38	-0.382222	0.00362941	99	-0.275062	0.328496	99	0.238688	0.120866	99
4660	151987	ENSG00000163605	PPP4R2	0.369965	0.0107409	99	0.49492	0.0706016	99	0.313927	0.0374114	99
4228	151903	ENSG00000160799	CCDC12	-0.389801	0.00422251	99	-0.380446	0.168632	99	0.204259	0.189591	99
3652	151888	ENSG00000186265	BTLA	-0.482229	0.000990763	99	-1.17035	3.67e-05	-1	-0.590959	5.35e-05	99
6484	151790	ENSG00000174776	WDR49	0.145408	0.151869	99	-1.0422	0.000192177	-1	-1.52158	8.19e-26	-1
1765	151636	ENSG00000163840	DTX3L	1.17282	1.92e-07	1	1.15283	4.56e-05	1	-0.330995	0.0277306	99
5417	151613	ENSG00000163728	TTC14	-0.309626	0.0407976	99	-0.325501	0.242106	99	0.142978	0.373699	99
7142	151556	ENSG00000163328	GPR155	0.199089	0.266219	99	0.198474	0.491127	99	-0.0329472	0.850874	99
9647	151525	ENSG00000196151	WDSUB1	-0.0105333	0.946055	99	0.337065	0.224953	99	0.0367778	0.832915	99
2295	151516	ENSG00000244617	ASPRV1	1.02046	5.16e-06	99	1.34942	3.16e-06	1	-0.0546768	0.751031	99
7980	151306	ENSG00000179921	GPBAR1	0.241053	0.473127	99	0.103162	0.729593	99	-0.487367	0.000929459	99
1727	151258	ENSG00000169507	SLC38A11	-0.4024	1.42e-07	99	-0.536265	0.0494647	99	-0.178766	0.256718	99
4491	151195	ENSG00000163249	CCNYL1	0.420295	0.00740497	99	0.266688	0.344231	99	-0.125029	0.44061	99
3442	151188	ENSG00000177917	ARL6IP6	0.453087	0.000564289	99	0.698843	0.0103913	99	-0.0657648	0.699753	99
8839	151126	ENSG00000144331	ZNF385B	0.0313387	0.712899	99	-0.0411796	0.895996	99	-0.0900983	0.588584	99
794	150864	ENSG00000138439	FAM117B	-1.29599	1.76e-12	-1	-1.62662	6.32e-08	-1	0.204333	0.189442	99
5616	150771	ENSG00000198885	ITPRIPL1	-0.158262	0.0534087	99	-0.0992225	0.739774	99	0.0394412	0.821101	99
7282	150763	ENSG00000186281	GPAT2	-0.0986128	0.296924	99	-0.528189	0.0531214	99	-0.544671	0.000201619	99
9632	150737	ENSG00000196659	TTC30B	0.0104923	0.943055	99	-0.517723	0.0581476	99	-0.529139	0.000309624	99
3015	150709	ENSG00000151687	ANKAR	-0.596604	0.000128498	99	-0.908792	0.00101274	99	-0.428984	0.00374608	99
8198	150684	ENSG00000173163	COMMD1	0.091734	0.530126	99	0.209015	0.465647	99	0.0912275	0.583637	99
2307	150465	ENSG00000114999	TTL	-0.439083	5.49e-06	99	-0.925401	0.000822784	99	-0.15858	0.319831	99
5246	150372	ENSG00000235568	NFAM1	0.345651	0.0308969	99	0.25349	0.370858	99	-0.0679191	0.689272	99
6009	150365	ENSG00000167077	MEI1	-0.296428	0.08783	99	0.433469	0.114681	99	0.606791	3.31e-05	99
7074	150356	ENSG00000100399	CHADL	-0.120148	0.253405	99	-0.216903	0.448896	99	-0.0887536	0.594409	99
2579	150290	ENSG00000167065	DUSP18	0.46693	1.85e-05	99	0.797246	0.00361956	99	-0.087099	0.60223	99
5043	150275	ENSG00000159873	CCDC117	-0.283868	0.022518	99	-0.55968	0.0403145	99	0.0368501	0.832559	99
5199	150274	ENSG00000100209	HSCB	-0.289073	0.0291493	99	0.118981	0.689223	99	0.431843	0.00351889	99
3126	150223	ENSG00000161179	YDJC	-0.55928	0.000207311	99	-0.582139	0.0327645	99	-0.247513	0.106865	99
183	149951	ENSG00000149600	COMMD7	-0.906982	7.65e-23	99	-0.586176	0.0315611	99	0.527745	0.000321319	99
1539	149628	ENSG00000163564	PYHIN1	-1.00548	3.39e-08	99	-0.360048	0.19447	99	0.378048	0.0112568	99
9498	149603	ENSG00000168159	RNF187	0.0193401	0.908188	99	-0.950613	0.000610837	99	-0.821459	1.3e-08	99
1349	149483	ENSG00000159588	CCDC17	0.792256	5.82e-09	99	1.13387	5.81e-05	1	0.236601	0.124151	99
8462	149428	ENSG00000163141	BNIPL	0.0620331	0.597001	99	0.49294	0.071796	99	0.517839	0.000419184	99
4224	149420	ENSG00000175087	PDIK1L	-0.452818	0.00417036	99	-0.730325	0.00748329	99	-0.16714	0.291715	99
8362	149371	ENSG00000116903	EXOC8	-0.0619833	0.570554	99	0.35743	0.197905	99	0.243566	0.112856	99
6004	149345	ENSG00000198892	SHISA4	-0.219333	0.0875487	99	-1.56329	1.5e-07	-1	-1.78638	2.89e-34	-1
1671	149233	ENSG00000162594	IL23R	-0.700858	9.33e-08	99	-0.832831	0.00242931	99	-0.602697	3.77e-05	99
9473	149111	ENSG00000143786	CNIH3	-0.0168479	0.900896	99	-1.02609	0.000236772	-1	-1.02979	8.05e-13	-1
807	149076	ENSG00000160094	ZNF362	-1.04551	2.43e-12	99	-0.648538	0.0172581	99	0.492132	0.000822517	99
9275	149041	ENSG00000135870	RC3H1	0.025446	0.845256	99	0.266103	0.345353	99	0.309294	0.040632	99
3379	148867	ENSG00000162695	SLC30A7	-0.527379	0.000482417	99	0.0526796	0.865109	99	0.518209	0.000414942	99
6064	148811	ENSG00000162877	PM20D1	-0.121616	0.0949982	99	0.0629733	0.837446	99	0.205808	0.186196	99
5795	148789	ENSG00000162885	B3GALNT2	0.238737	0.0686402	99	-0.229263	0.421646	99	-0.582749	6.82e-05	99
2803	148479	ENSG00000116273	PHF13	-0.658948	5.24e-05	99	-0.21776	0.446918	99	0.487644	0.000923372	99
6953	148423	ENSG00000162642	C1orf52	0.267819	0.230226	99	0.31413	0.260212	99	-0.0826445	0.621923	99
8568	148304	ENSG00000162757	C1orf74	0.0638896	0.633514	99	0.168147	0.562979	99	0.199155	0.201643	99
2258	148268	ENSG00000171827	ZNF570	-0.624136	4.02e-06	99	-0.875523	0.00148893	99	-0.538672	0.000237772	99
7341	148266	ENSG00000196437	ZNF569	-0.132738	0.31085	99	-0.775192	0.00461217	99	-0.941695	6.07e-11	99
5378	148254	ENSG00000186300	ZNF555	-0.238666	0.0378661	99	-0.807801	0.00320759	99	-1.13489	2.88e-15	-1
2329	148223	ENSG00000119559	C19orf25	-0.675661	5.89e-06	99	0.0166996	0.958046	99	0.621208	2.1e-05	99
5673	148213	ENSG00000196172	ZNF681	-0.280509	0.0573714	99	-0.738531	0.00684709	99	-1.06644	1.18e-13	-1
3695	148156	ENSG00000167785	ZNF558	-0.679534	0.00112593	99	-0.73199	0.00734694	99	-0.104591	0.525352	99
4102	148103	ENSG00000153896	ZNF599	-0.385332	0.003189	99	-0.869041	0.00161603	99	-0.648688	8.68e-06	99
5174	148022	ENSG00000127666	TICAM1	0.458632	0.0278365	99	0.356439	0.199138	99	-0.349992	0.0194092	99
3350	147968	ENSG00000182472	CAPN12	-0.714231	0.000428294	99	-0.457345	0.0954183	99	0.245662	0.109545	99
2847	147965	ENSG00000130244	FAM98C	-0.475469	6.48e-05	99	0.32325	0.245825	99	0.76153	1.45e-07	99
1690	147929	ENSG00000196357	ZNF565	-0.701453	1.12e-07	99	-0.660251	0.0153624	99	-0.208295	0.180692	99
5397	147923	ENSG00000197050	ZNF420	-0.266284	0.0395471	99	-0.911572	0.000978218	99	-1.0526	2.41e-13	-1
3236	147841	ENSG00000161888	SPC24	0.824819	0.000289859	99	1.30298	6.02e-06	1	0.473544	0.00131627	99
5878	147837	ENSG00000188868	ZNF563	-0.251702	0.0756881	99	-1.34788	3.23e-06	-1	-0.986334	7.09e-12	99
9375	147808	ENSG00000179922	ZNF784	-0.0153629	0.87285	99	-0.0369505	0.906293	99	-0.00945846	0.958254	99
5058	147807	ENSG00000171443	ZNF524	-0.242909	0.0233113	99	-0.180385	0.533478	99	0.236568	0.124196	99
2461	147798	ENSG00000277789	TMC4	0.673954	1.1e-05	99	0.185178	0.522367	99	-0.264063	0.0844308	99
6954	147700	ENSG00000104892	KLC3	-0.0956672	0.230295	99	-0.73805	0.0068781	99	-0.766149	1.21e-07	99
680	147694	ENSG00000188785	ZNF548	-1.15878	1.59e-13	-1	-1.23119	1.61e-05	-1	0.0773418	0.645449	99
8676	147687	ENSG00000173480	ZNF417	-0.0570226	0.66755	99	-1.04196	0.000192789	-1	-0.621972	2.05e-05	99
2184	147686	ENSG00000196724	ZNF418	-0.309673	2.77e-06	99	-0.498432	0.0685996	99	-0.453958	0.0021112	99
4232	147657	ENSG00000198464	ZNF480	-0.544767	0.00424994	99	-0.702113	0.0100612	99	-0.245823	0.109324	99
8249	147495	ENSG00000154856	APCDD1	-0.0949831	0.542012	99	0.462211	0.0917851	99	0.553178	0.000158248	99
5003	147339	ENSG00000152242	C18orf25	0.395047	0.0207761	99	0.772123	0.00476305	99	-0.0128982	0.942994	99
8390	147179	ENSG00000171475	WIPF2	0.066369	0.577829	99	0.305174	0.27499	99	0.259352	0.0904024	99
2565	147138	ENSG00000167895	TMC8	-0.747125	1.78e-05	99	-0.775405	0.00460194	99	-0.286159	0.05969	99
9130	147040	ENSG00000213859	KCTD11	-0.0250192	0.797866	99	0.744167	0.00642614	99	0.697906	1.58e-06	99
829	147015	ENSG00000167536	DHRS13	0.798184	3.4e-12	99	0.725042	0.00791074	99	-0.172298	0.275629	99
9305	147011	ENSG00000167525	PROCA1	0.0234646	0.85398	99	-0.328908	0.237131	99	-0.337359	0.02462	99
8567	146923	ENSG00000198863	RUNDC1	0.0733568	0.633383	99	-0.0596491	0.846732	99	-0.143894	0.370495	99
6044	146909	ENSG00000186185	KIF18B	0.224215	0.0926908	99	1.38554	1.93e-06	1	0.936631	7.65e-11	99
3656	146857	ENSG00000154760	SLFN13	-0.513479	0.00100366	99	0.0447825	0.88639	99	0.476033	0.00123234	99
6209	146850	ENSG00000276231	PIK3R6	-0.296142	0.113197	99	-0.899764	0.00112373	99	-0.661433	5.69e-06	99
6844	146754	ENSG00000183914	DNAH2	0.0894159	0.212338	99	0.795659	0.00368699	99	0.554035	0.000154505	99
5825	146722	ENSG00000186074	CD300LF	0.470854	0.0708078	99	0.390575	0.156764	99	-0.371097	0.0129886	99
5386	146712	ENSG00000277033	B3GNTL1	0.296234	0.0382392	99	-0.268978	0.339884	99	-0.416444	0.00495479	99
4146	146691	ENSG00000175662	TOM1L2	-0.52896	0.00360182	99	-1.19484	2.64e-05	-1	-0.863442	2.15e-09	99
6778	146542	ENSG00000229809	ZNF688	-0.158764	0.201088	99	0.392871	0.154394	99	0.482228	0.00105763	99
7851	146540	ENSG00000197162	ZNF785	-0.116194	0.43621	99	-0.982627	0.000408847	99	-0.66832	4.47e-06	99
1410	146330	ENSG00000127585	FBXL16	-0.888697	9.97e-09	99	-1.58145	1.21e-07	-1	-0.857681	2.78e-09	99
9740	146225	ENSG00000140932	CMTM2	-0.00685062	0.976421	99	0.318735	0.252601	99	0.115949	0.477139	99
6606	146223	ENSG00000183723	CMTM4	0.174143	0.171596	99	0.831769	0.00245294	99	0.57892	7.64e-05	99
64	146198	ENSG00000184939	ZFP90	-1.12139	1.77e-31	-1	-1.35255	3.02e-06	-1	0.327205	0.0296222	99
2179	146059	ENSG00000140326	CDAN1	-0.39671	2.72e-06	99	-0.643148	0.0182032	99	-0.0366801	0.833418	99
8637	146050	ENSG00000140265	ZSCAN29	0.0549138	0.652738	99	-0.10398	0.727605	99	-0.16428	0.300985	99
3904	145864	ENSG00000140511	HAPLN3	-0.563081	0.00195786	99	-1.33451	3.87e-06	-1	-0.891196	6.24e-10	99
6396	145853	ENSG00000189227	C15orf61	-0.296534	0.138838	99	-0.793332	0.0037781	99	-0.17267	0.27475	99
843	145748	ENSG00000183060	LYSMD4	-0.682249	4.52e-12	99	-0.577868	0.0341215	99	0.1874	0.232462	99
6499	145567	ENSG00000165914	TTC7B	0.169541	0.15461	99	0.255504	0.366878	99	0.161552	0.30966	99
8958	145389	ENSG00000139974	SLC38A6	-0.0543412	0.750094	99	-0.239642	0.39914	99	-0.249595	0.103594	99
8801	144715	ENSG00000151164	RAD9B	0.0385196	0.702076	99	-0.400708	0.146083	99	-0.658183	6.34e-06	99
6079	144699	ENSG00000171823	FBXL14	-0.219258	0.0965445	99	-0.640656	0.018674	99	-0.482968	0.00103987	99
7582	144608	ENSG00000182993	C12orf60	0.142212	0.367109	99	-0.370786	0.180781	99	-0.519264	0.00040334	99
5261	144577	ENSG00000174206	C12orf66	-0.315836	0.0315094	99	-0.872018	0.00155494	99	-0.638657	1.21e-05	99
3179	144455	ENSG00000165891	E2F7	0.546449	0.00024064	99	1.868	2.04e-09	1	0.601244	3.94e-05	99
980	144423	ENSG00000151948	GLT1D1	0.763657	4.88e-11	99	0.921394	0.000864571	99	-0.00872357	0.961336	99
6545	144406	ENSG00000158023	WDR66	0.140409	0.16227	99	1.15384	4.5e-05	1	0.668652	4.42e-06	99
5239	144402	ENSG00000139117	CPNE8	0.376935	0.0307472	99	0.21827	0.445822	99	-0.469592	0.00145181	99
2693	144348	ENSG00000179195	ZNF664	-0.436248	3.26e-05	99	-1.07883	0.000120366	-1	-0.348616	0.019939	99
6123	144233	ENSG00000186666	BCDIN3D	-0.262166	0.101897	99	0.223267	0.435223	99	0.547378	0.000186209	99
6498	144193	ENSG00000139344	AMDHD1	-0.161297	0.154018	99	0.0704898	0.817518	99	0.237187	0.123232	99
9577	144165	ENSG00000139174	PRICKLE1	-0.0207679	0.927291	99	-0.174115	0.548241	99	-0.0600449	0.727036	99
1541	144132	ENSG00000179532	DNHD1	-0.622328	3.42e-08	99	-0.630534	0.0205755	99	-0.189653	0.226436	99
6669	144110	ENSG00000151117	TMEM86A	-0.121227	0.182108	99	-0.813592	0.00301126	99	-0.914035	2.23e-10	99
6521	144108	ENSG00000179119	SPTY2D1	0.3006	0.157566	99	-0.000237372	0.999411	99	-0.129101	0.42541	99
6777	144100	ENSG00000166689	PLEKHA7	-0.178593	0.200824	99	-0.704931	0.00975983	99	-0.575098	8.51e-05	99
3923	143884	ENSG00000152404	CWF19L2	-0.478226	0.00204457	99	-0.715374	0.00874781	99	-0.174817	0.268414	99
2787	143879	ENSG00000182359	KBTBD3	-0.386429	4.84e-05	99	-0.599069	0.0279108	99	-0.340845	0.0230734	99
301	143689	ENSG00000134627	PIWIL4	1.24272	7.3e-19	1	0.881988	0.00137953	99	0.0141813	0.93701	99
7423	143686	ENSG00000149212	SESN3	-0.15655	0.328828	99	-1.47239	5.74e-07	-1	-0.256755	0.0936049	99
5126	143684	ENSG00000077458	FAM76B	-0.416233	0.025945	99	0.00533982	0.987059	99	0.243421	0.11307	99
1382	143630	ENSG00000175518	UBQLNL	1.02982	7.98e-09	99	0.800614	0.00348863	99	-0.298019	0.0490652	99
9746	143570	ENSG00000166435	XRRA1	-0.00318027	0.97874	99	0.828562	0.00254535	99	0.805224	2.56e-08	99
8646	143425	ENSG00000170743	SYT9	0.0463707	0.65729	99	0.637322	0.0193044	99	0.474999	0.00126675	99
5649	143279	ENSG00000165338	HECTD2	-0.210667	0.0556106	99	-0.396586	0.150544	99	-0.302169	0.0457859	99
6775	143187	ENSG00000151532	VTI1A	0.177799	0.20039	99	0.706136	0.00964471	99	0.565974	0.000110811	99
4890	143098	ENSG00000150054	MPP7	0.487308	0.0168311	99	0.136144	0.645058	99	-0.318585	0.0345039	99
6365	142940	ENSG00000165832	TRUB1	-0.187145	0.13235	99	-0.817959	0.00286786	99	-0.974297	1.28e-11	99
1366	142891	ENSG00000156671	SAMD8	0.588684	7.07e-09	99	0.723827	0.0080053	99	0.126318	0.435621	99
5534	142679	ENSG00000162999	DUSP19	0.432173	0.0481735	99	0.260352	0.356727	99	-0.38042	0.0107126	99
475	142678	ENSG00000197530	MIB2	-0.745354	8.16e-16	99	-0.580987	0.0331428	99	0.0160372	0.929057	99
7797	140901	ENSG00000125834	STK35	0.10932	0.423356	99	0.0425217	0.892792	99	-0.041268	0.812762	99
3461	140885	ENSG00000198053	SIRPA	0.660102	0.000593956	99	0.212949	0.457263	99	-0.356889	0.0170316	99
2439	140883	ENSG00000277421	ZNF280B	-0.458847	9.71e-06	99	-0.364216	0.188991	99	0.0328892	0.851004	99
5289	140838	ENSG00000170191	NANP	-0.186616	0.0329263	99	-0.290478	0.300741	99	-0.111192	0.497293	99
9730	140831	ENSG00000132801	ZSWIM3	0.00480351	0.969929	99	0.177896	0.539318	99	0.346808	0.0206053	99
6287	140823	ENSG00000125995	ROMO1	0.403355	0.122443	99	0.795608	0.00368843	99	0.290222	0.055743	99
6738	140809	ENSG00000271303	SRXN1	0.184438	0.194654	99	0.089807	0.764059	99	-0.00228621	0.98936	99
601	140807	ENSG00000170486	KRT72	-0.878765	3.04e-14	99	-0.281282	0.317047	99	0.618125	2.32e-05	99
6031	140803	ENSG00000119121	TRPM6	0.251478	0.0902957	99	0.850216	0.00199638	99	0.315537	0.0363951	99
8489	140775	ENSG00000176994	SMCR8	0.0492814	0.604815	99	0.221826	0.438179	99	0.402806	0.00668972	99
9661	140766	ENSG00000138316	ADAMTS14	0.00581666	0.949836	99	0.60309	0.0268498	99	0.555352	0.000148625	99
2730	140739	ENSG00000184182	UBE2F	0.894406	3.88e-05	99	0.89205	0.00123201	99	-0.331062	0.0277084	99
6977	140735	ENSG00000264364	DYNLL2	0.198425	0.234976	99	-0.859028	0.00180504	99	-0.457682	0.00193222	99
8770	140733	ENSG00000172264	MACROD2	-0.0590847	0.690948	99	-0.178529	0.537849	99	-0.166394	0.294312	99
7542	140707	ENSG00000184992	BRI3BP	-0.226598	0.357394	99	-0.975222	0.000449105	99	-0.215171	0.165154	99
3993	140700	ENSG00000130590	SAMD10	-0.378657	0.00240554	99	-1.02775	0.000232127	-1	-0.64064	1.13e-05	99
1138	140691	ENSG00000185880	TRIM69	0.984244	4.3e-10	99	1.38291	2e-06	1	0.996254	4.31e-12	99
2336	140685	ENSG00000130584	ZBTB46	-0.744629	6.08e-06	99	-0.881202	0.00139288	99	-0.690157	2.09e-06	99
9058	140609	ENSG00000151414	NEK7	-0.0418162	0.776731	99	0.110625	0.711129	99	0.12069	0.458341	99
7825	140564	ENSG00000243811	APOBEC3D	-0.0979131	0.429542	99	-0.402873	0.143819	99	-0.168101	0.288734	99
6536	140545	ENSG00000105982	RNF32	0.158507	0.160208	99	-0.500266	0.067475	99	-0.627114	1.75e-05	99
8727	140469	ENSG00000071909	MYO3B	0.0654855	0.679289	99	0.455864	0.09645	99	0.302374	0.0456859	99
3390	140467	ENSG00000198816	ZNF358	-0.57107	0.000505435	99	-0.512614	0.06085	99	-0.00861658	0.961888	99
4442	140465	ENSG00000196465	MYL6B	0.777307	0.00678554	99	0.884	0.00134658	99	0.0900834	0.588597	99
6908	140461	ENSG00000177981	ASB8	0.183211	0.221802	99	0.221199	0.439577	99	-0.0871893	0.601787	99
7500	140460	ENSG00000183475	ASB7	0.194015	0.346499	99	-0.0945278	0.751578	99	-0.0907443	0.585933	99
2050	140459	ENSG00000148331	ASB6	-0.5096	1.37e-06	99	-0.50191	0.0666083	99	0.103811	0.528299	99
5952	139886	ENSG00000186767	SPIN4	-0.280495	0.0822453	99	-0.632401	0.020241	99	-0.39827	0.00736573	99
8260	139818	ENSG00000147251	DOCK11	-0.126623	0.544285	99	0.162676	0.576171	99	-0.0879613	0.597901	99
7132	139716	ENSG00000160219	GAB3	-0.1742	0.263812	99	-0.211488	0.460377	99	-0.000131765	0.99931	99
4258	139596	ENSG00000094841	UPRT	-0.449704	0.00447359	99	-0.493408	0.0715078	99	-0.167162	0.29167	99
5674	139341	ENSG00000069509	FUNDC1	0.272331	0.0573714	99	0.00821082	0.980278	99	-0.304051	0.0444479	99
9675	139324	ENSG00000165259	HDX	-0.00490424	0.953945	99	-0.2172	0.448149	99	-0.322299	0.0323297	99
7483	139322	ENSG00000155008	APOOL	0.14449	0.343862	99	-0.357059	0.19834	99	-0.317291	0.035283	99
6789	139135	ENSG00000166049	PASD1	-0.0909689	0.204092	99	0.366514	0.18614	99	0.384755	0.00979467	99
1914	139105	ENSG00000177324	BEND2	-0.485536	6.11e-07	99	-0.798962	0.00355361	99	-0.343891	0.0217757	99
2039	139065	ENSG00000179542	SLITRK4	0.725677	1.28e-06	99	0.551789	0.043213	99	-0.437631	0.0030998	99
1615	138639	ENSG00000158079	PTPDC1	-0.525524	6.32e-08	99	-1.10653	8.41e-05	-1	-0.542399	0.000215151	99
8798	138429	ENSG00000167103	PIP5KL1	0.0298738	0.701612	99	-0.123016	0.678978	99	-0.193203	0.217077	99
7556	138241	ENSG00000155621	C9orf85	0.16325	0.36075	99	-0.0596841	0.846704	99	-0.265151	0.0829553	99
1963	138151	ENSG00000148411	NACC2	0.839941	8.24e-07	99	0.488564	0.0743773	99	-0.632785	1.46e-05	99
7836	138050	ENSG00000165102	HGSNAT	-0.135751	0.432116	99	-1.60491	8.25e-08	-1	-1.74057	9.37e-33	-1
6535	137994	ENSG00000165046	LETM2	0.19391	0.160023	99	0.5668	0.037777	99	0.442894	0.00273943	99
7640	137902	ENSG00000147485	PXDNL	0.0990569	0.382957	99	0.441094	0.108163	99	0.572325	9.22e-05	99
7976	137835	ENSG00000165071	TMEM71	-0.115707	0.472249	99	0.948547	0.00062451	99	0.438552	0.00303833	99
5299	137492	ENSG00000155975	VPS37A	0.314217	0.0332799	99	0.637856	0.0192027	99	-0.157283	0.324338	99
6350	137209	ENSG00000180938	ZNF572	-0.165675	0.131031	99	-0.930599	0.000772282	99	-0.805222	2.56e-08	99
7062	137075	ENSG00000253958	CLDN23	0.296161	0.250774	99	-0.140652	0.633601	99	-0.558702	0.000135029	99
9255	136895	ENSG00000153790	C7orf31	-0.0289507	0.837982	99	-0.426395	0.120901	99	-0.395318	0.00783586	99
5656	136051	ENSG00000197362	ZNF786	-0.452338	0.0557223	99	-1.17729	3.32e-05	-1	-0.0498472	0.77308	99
5489	135293	ENSG00000146281	PM20D2	-0.324947	0.0449385	99	-1.05622	0.000159952	-1	-0.596246	4.56e-05	99
1327	135114	ENSG00000111911	HINT3	0.764463	4.25e-09	99	0.832183	0.00244223	99	0.154542	0.333105	99
1890	135112	ENSG00000111912	NCOA7	1.30978	5.12e-07	1	0.364363	0.188842	99	-0.677434	3.27e-06	99
9012	134957	ENSG00000164506	STXBP5	0.0788458	0.765866	99	0.53584	0.0496532	99	0.262326	0.0865706	99
6411	134864	ENSG00000146399	TAAR1	0.154686	0.140253	99	0.666261	0.0144962	99	0.794981	3.89e-08	99
4589	134728	ENSG00000146243	IRAK1BP1	-0.318499	0.00921369	99	-0.752515	0.00588098	99	-0.50611	0.000572459	99
2651	134637	ENSG00000189007	ADAT2	-0.527498	2.61e-05	99	-1.03245	0.000218483	-1	-0.847561	4.26e-09	99
2378	134553	ENSG00000181904	C5orf24	-0.401205	7.06e-06	99	-0.318258	0.253386	99	0.134879	0.403707	99
7334	134510	ENSG00000164332	UBLCP1	-0.190673	0.308851	99	0.0145994	0.96242	99	-0.078411	0.641093	99
8647	134492	ENSG00000170584	NUDCD2	-0.0845527	0.657537	99	-0.447104	0.103254	99	-0.414969	0.00510414	99
598	134430	ENSG00000134987	WDR36	-0.872498	2.93e-14	99	-0.489246	0.0739803	99	0.527296	0.00032492	99
4595	134429	ENSG00000164211	STARD4	0.238861	0.00931091	99	-0.0377817	0.904164	99	-0.220047	0.155135	99
8375	134353	ENSG00000155858	LSM11	-0.0840427	0.574797	99	-0.654082	0.016343	99	-0.430908	0.00358974	99
1428	134266	ENSG00000164284	GRPEL2	-0.881973	1.13e-08	99	-1.03133	0.000221486	-1	0.0452782	0.794507	99
4318	134218	ENSG00000168724	DNAJC21	-0.385064	0.00517645	99	-1.22692	1.7e-05	-1	-1.23554	8.94e-18	-1
3783	134147	ENSG00000164237	CMBL	0.221225	0.00144644	99	-0.392571	0.154758	99	-0.596768	4.49e-05	99
3113	133957	ENSG00000164366	CCDC127	-0.394054	0.000199019	99	-1.38517	1.94e-06	-1	-0.750662	2.21e-07	99
2467	133746	ENSG00000152409	JMY	-0.686437	1.13e-05	99	-1.23642	1.5e-05	-1	-0.796831	3.61e-08	99
4512	133619	ENSG00000164244	PRRC1	-0.420594	0.00786175	99	-0.681349	0.0124546	99	-0.0250895	0.887629	99
7386	133522	ENSG00000155846	PPARGC1B	0.177126	0.32056	99	-0.133605	0.651499	99	-0.421063	0.0044623	99
7412	133015	ENSG00000163138	PACRGL	-0.0910451	0.327124	99	-0.672159	0.0136715	99	-0.559612	0.000131934	99
3806	132949	ENSG00000157426	AASDH	-0.513763	0.00154399	99	-0.631935	0.0203256	99	-0.122254	0.451648	99
3000	132864	ENSG00000137449	CPEB2	0.509394	0.000119995	99	0.939079	0.000697536	99	0.16256	0.306594	99
1517	132789	ENSG00000163281	GNPDA2	-0.604369	2.63e-08	99	-0.819961	0.00280689	99	-0.451542	0.00223948	99
9411	132660	ENSG00000189308	LIN54	0.0261764	0.885286	99	-0.350268	0.207208	99	-0.246735	0.107921	99
1661	132321	ENSG00000151470	C4orf33	0.865836	8.82e-08	99	0.518987	0.0575091	99	-0.48362	0.00102133	99
1557	132299	ENSG00000145247	OCIAD2	-0.953539	3.67e-08	99	-0.818593	0.00284511	99	0.456495	0.00198759	99
8966	132160	ENSG00000164088	PPM1M	0.0625907	0.752885	99	0.570397	0.0364921	99	0.232516	0.131153	99
3632	132158	ENSG00000168237	GLYCTK	-0.442251	0.000940609	99	-0.611554	0.0247692	99	-0.0516688	0.764853	99
7418	131873	ENSG00000206384	COL6A6	0.0891357	0.327945	99	0.0533238	0.863464	99	-0.0372947	0.830544	99
223	131870	ENSG00000198585	NUDT16	0.879896	3.51e-21	99	0.491737	0.0724931	99	-0.5943	4.83e-05	99
404	131616	ENSG00000169964	TMEM42	-1.01345	6.75e-17	99	-0.872203	0.00155201	99	0.172284	0.275639	99
8243	131601	ENSG00000163870	TPRA1	-0.12037	0.540316	99	-0.430533	0.117245	99	-0.0327757	0.851289	99
30	131583	ENSG00000185112	FAM43A	-1.35268	1.28e-36	-1	-1.15572	4.4e-05	-1	0.465619	0.00159964	99
6784	131566	ENSG00000057019	DCBLD2	-0.167432	0.202944	99	0.163465	0.574063	99	0.304355	0.0442271	99
818	131540	ENSG00000163958	ZDHHC19	1.05539	2.67e-12	99	0.939438	0.000694253	99	-0.154959	0.3317	99
3250	131474	ENSG00000163528	CHCHD4	-0.423291	0.000306512	99	0.124749	0.67487	99	0.444501	0.0026383	99
969	131450	ENSG00000163606	CD200R1	-0.679735	3.71e-11	99	-1.50701	3.49e-07	-1	-1.23109	1.16e-17	-1
4588	131408	ENSG00000175182	FAM131A	0.313557	0.009188	99	0.272683	0.332775	99	-0.0864106	0.605143	99
2354	131118	ENSG00000205981	DNAJC19	-0.686989	6.44e-06	99	-0.750521	0.0060139	99	-0.11575	0.477853	99
4516	131096	ENSG00000183960	KCNH8	-0.279549	0.00793706	99	-0.5347	0.0501621	99	-0.229624	0.136311	99
9745	131076	ENSG00000160124	CCDC58	-0.00531603	0.978226	99	-0.133005	0.653132	99	-0.0723599	0.668334	99
5861	130827	ENSG00000170417	TMEM182	-0.145998	0.0743525	99	-0.399516	0.147249	99	-0.433607	0.0033887	99
6554	130617	ENSG00000158552	ZFAND2B	-0.324062	0.163184	99	0.436468	0.111985	99	0.72815	5.26e-07	99
1716	130589	ENSG00000143891	GALM	1.22698	1.31e-07	1	1.34204	3.5e-06	1	-0.320959	0.0331124	99
4018	130557	ENSG00000163795	ZNF513	-0.445579	0.00257989	99	-0.218752	0.444638	99	0.261777	0.0873004	99
8883	130535	ENSG00000155729	KCTD18	-0.0613918	0.719918	99	-0.0037898	0.99098	99	-0.0613753	0.720556	99
1621	130507	ENSG00000144357	UBR3	-0.723915	6.69e-08	99	-0.283952	0.312224	99	0.634844	1.37e-05	99
2508	130502	ENSG00000183891	TTC32	0.56702	1.33e-05	99	0.194097	0.501186	99	-0.323022	0.0319197	99
6981	130497	ENSG00000143867	OSR1	-0.116243	0.235331	99	0.734317	0.00716214	99	0.732885	4.41e-07	99
5937	130399	ENSG00000123612	ACVR1C	-0.211886	0.0813571	99	-0.808526	0.00318454	99	-1.06106	1.57e-13	-1
8603	130367	ENSG00000163082	SGPP2	-0.0427059	0.641602	99	-0.283243	0.313386	99	-0.289231	0.0567119	99
2517	130355	ENSG00000186132	C2orf76	0.692756	1.4e-05	99	0.174168	0.548215	99	-0.430952	0.00358666	99
5581	130340	ENSG00000152056	AP1S3	-0.139648	0.0507324	99	0.135229	0.647399	99	0.233759	0.12912	99
353	130074	ENSG00000152102	FAM168B	-1.35077	9.8e-18	-1	-1.90538	1.23e-09	-1	0.192783	0.218081	99
3364	130026	ENSG00000163596	ICA1L	-0.354537	0.000463945	99	-1.23741	1.48e-05	-1	-1.71399	6.74e-32	-1
5688	129831	ENSG00000155636	RBM45	0.245405	0.058627	99	-0.547238	0.0449948	99	-0.668385	4.47e-06	99
1491	129804	ENSG00000144152	FBLN7	-0.833165	2.14e-08	99	-1.07673	0.000123107	-1	-0.345505	0.0211311	99
575	129787	ENSG00000151353	TMEM18	-1.0369	1.65e-14	99	-1.32206	4.61e-06	-1	-0.220605	0.154109	99
8538	129685	ENSG00000137413	TAF8	0.0462105	0.62179	99	-0.133829	0.650855	99	-0.105315	0.522028	99
1103	129642	ENSG00000143797	MBOAT2	0.803208	2.41e-10	99	0.724852	0.00792549	99	-0.239149	0.120054	99
943	129607	ENSG00000134326	CMPK2	1.68381	2.07e-11	1	1.44354	8.57e-07	1	-0.325476	0.0305283	99
4730	129563	ENSG00000144535	DIS3L2	-0.433964	0.0124189	99	-0.87727	0.00145891	99	-0.460608	0.00180479	99
9338	129531	ENSG00000158411	MITD1	0.0303384	0.864329	99	0.768788	0.00492875	99	0.033129	0.849937	99
3633	129401	ENSG00000163002	NUP35	-0.359604	0.000940609	99	-0.724381	0.0079643	99	-0.56277	0.000121236	99
1569	129303	ENSG00000168890	TMEM150A	-1.08871	4.08e-08	99	-0.109343	0.714089	99	0.707334	1.13e-06	99
3650	129138	ENSG00000100124	ANKRD54	-0.369914	0.000987206	99	-0.611968	0.0246702	99	-0.120477	0.459169	99
3776	129049	ENSG00000167037	SGSM1	-0.23704	0.00140543	99	-0.32621	0.241074	99	-0.246902	0.107674	99
9158	128977	ENSG00000242259	C22orf39	-0.0411016	0.806655	99	-0.166686	0.566608	99	-0.0556807	0.746605	99
4554	128869	ENSG00000101464	PIGU	-0.470817	0.00863728	99	-0.629111	0.0208618	99	0.0172339	0.923368	99
9163	128866	ENSG00000101421	CHMP4B	-0.04407	0.808411	99	-0.334731	0.228434	99	-0.098162	0.5535	99
1506	128646	ENSG00000125900	SIRPD	0.808779	2.39e-08	99	1.20173	2.41e-05	1	0.161349	0.310289	99
8650	128637	ENSG00000125875	TBC1D20	0.0927198	0.657916	99	0.466984	0.0884394	99	0.177072	0.261568	99
218	128611	ENSG00000124203	ZNF831	-1.38976	2.14e-21	-1	-1.16086	4.14e-05	-1	0.0824965	0.622555	99
1991	128553	ENSG00000182463	TSHZ2	-0.581404	9.95e-07	99	-0.747368	0.00622477	99	-0.0621135	0.716756	99
2698	128346	ENSG00000143110	C1orf162	0.924184	3.35e-05	99	1.14554	4.98e-05	1	-0.466602	0.00156228	99
6914	128338	ENSG00000156171	DRAM2	-0.224024	0.222097	99	0.219962	0.442112	99	0.311246	0.0392304	99
6234	128308	ENSG00000162910	MRPL55	-0.241963	0.116313	99	-0.0657334	0.830417	99	0.297645	0.0493663	99
128	128272	ENSG00000142632	ARHGEF19	-0.720518	2.07e-25	99	-0.0919421	0.758111	99	0.531081	0.000293733	99
6575	128239	ENSG00000183856	IQGAP3	0.149015	0.165855	99	1.19079	2.78e-05	1	1.36011	4.37e-21	1
9691	128178	ENSG00000186197	EDARADD	-0.0071281	0.959456	99	-1.02022	0.000253834	-1	-1.26612	1.46e-18	-1
5195	128077	ENSG00000271601	LIX1L	-0.424247	0.028953	99	-1.99557	3.39e-10	-1	-0.437002	0.00314298	99
8658	128061	ENSG00000143633	C1orf131	-0.0905842	0.661388	99	-0.368681	0.183305	99	-0.0715578	0.671986	99
5112	127943	ENSG00000162746	FCRLB	-0.279863	0.0252275	99	0.292573	0.296834	99	0.415662	0.00503673	99
7833	127933	ENSG00000152332	UHMK1	0.236349	0.431322	99	-0.362267	0.191541	99	-0.275326	0.0710059	99
8513	127833	ENSG00000143858	SYT2	0.0388737	0.610461	99	0.768719	0.00493183	99	0.918942	1.76e-10	99
7204	127829	ENSG00000143862	ARL8A	0.179266	0.280494	99	0.825594	0.0026278	99	0.886669	7.6e-10	99
6516	127731	ENSG00000158816	VWA5B1	0.173087	0.157233	99	0.382995	0.16563	99	0.214293	0.167087	99
7491	127703	ENSG00000142686	C1orf216	0.0984379	0.345514	99	0.281728	0.316203	99	0.0689256	0.684307	99
8791	127700	ENSG00000116885	OSCP1	-0.0443784	0.699189	99	0.536793	0.0492618	99	0.669524	4.29e-06	99
4679	127687	ENSG00000197982	C1orf122	0.401178	0.0110241	99	0.738825	0.00682343	99	0.327269	0.0295958	99
9527	127670	ENSG00000203730	TEDDM1	-0.00903804	0.914742	99	0.0579688	0.851372	99	0.090977	0.584905	99
6307	127602	ENSG00000185842	DNAH14	0.191187	0.124355	99	1.19415	2.66e-05	1	1.25735	2.44e-18	1
1929	127544	ENSG00000116514	RNF19B	0.894105	6.72e-07	99	1.20694	2.25e-05	1	-0.331255	0.0276384	99
1734	127396	ENSG00000117010	ZNF684	0.96448	1.49e-07	99	0.845087	0.00211969	99	0.0629414	0.712422	99
5008	127262	ENSG00000158109	TPRG1L	-0.487924	0.0209485	99	-0.786769	0.00406601	99	0.399476	0.00717576	99
7008	127255	ENSG00000162620	LRRIQ3	0.111154	0.241634	99	-0.480868	0.0790159	99	-0.773777	8.93e-08	99
5004	127253	ENSG00000162623	TYW3	-0.440279	0.0207763	99	-0.979748	0.000423613	99	-0.556137	0.000145167	99
8846	127018	ENSG00000143353	LYPLAL1	-0.0711898	0.713873	99	-0.145345	0.621829	99	0.0053161	0.976826	99
1738	127002	ENSG00000162650	ATXN7L2	-0.695095	1.51e-07	99	-0.764085	0.00518718	99	-0.186385	0.235115	99
9313	126820	ENSG00000162643	WDR63	-0.0159837	0.855999	99	0.139038	0.637652	99	0.172892	0.274051	99
206	126792	ENSG00000176022	B3GALT6	-0.793338	7.82e-22	99	-0.631151	0.0204706	99	0.294846	0.0517242	99
5107	126789	ENSG00000169972	PUSL1	-0.414039	0.0251479	99	-0.4863	0.0757121	99	-0.00959185	0.957839	99
7781	126669	ENSG00000169291	SHE	0.059901	0.418707	99	0.163525	0.573947	99	0.186656	0.2344	99
9718	126526	ENSG00000160392	C19orf47	-0.00554215	0.966689	99	-0.146379	0.619207	99	-0.140193	0.383988	99
6905	126410	ENSG00000171954	CYP4F22	-0.237706	0.221751	99	-0.41673	0.1299	99	-0.274556	0.0718191	99
398	126382	ENSG00000184162	NR2C2AP	-0.944772	5.91e-17	99	-0.203522	0.478805	99	0.578229	7.79e-05	99
479	126375	ENSG00000180884	ZNF792	-1.17633	9.76e-16	-1	-1.13578	5.65e-05	-1	0.289133	0.0568064	99
3893	126364	ENSG00000175489	LRRC25	0.471552	0.00193512	99	0.105289	0.723903	99	-0.461561	0.00176383	99
8648	126328	ENSG00000174886	NDUFA11	-0.0982153	0.657723	99	-0.61118	0.0248523	99	0.0384755	0.825164	99
712	126299	ENSG00000131116	ZNF428	-1.0766	3.12e-13	-1	-0.620721	0.0226825	99	0.452945	0.00216417	99
8948	126298	ENSG00000167378	IRGQ	-0.0395382	0.746426	99	-1.00247	0.00031835	-1	-1.14227	1.9e-15	-1
5781	126282	ENSG00000185361	TNFAIP8L1	-0.504525	0.0672733	99	-1.55995	1.57e-07	-1	-0.249065	0.104403	99
3082	126259	ENSG00000167664	TMIGD2	-0.362733	0.000174792	99	-1.01311	0.000277424	-1	-1.08643	4.08e-14	-1
7960	126248	ENSG00000166359	WDR88	0.0866284	0.466751	99	-0.428779	0.118857	99	-0.822208	1.26e-08	99
1259	126231	ENSG00000189144	ZNF573	-0.789365	1.81e-09	99	-1.28674	7.59e-06	-1	-0.324703	0.0309552	99
1020	126208	ENSG00000142409	ZNF787	0.759368	9.46e-11	99	0.598965	0.0279315	99	-0.267817	0.0796304	99
2986	126133	ENSG00000161618	ALDH16A1	-0.391719	0.000109592	99	-1.11441	7.55e-05	-1	-0.902794	3.7e-10	99
4293	126119	ENSG00000161677	JOSD2	0.385562	0.004886	99	0.418245	0.128467	99	-0.199885	0.199988	99
5787	126017	ENSG00000198346	ZNF813	-0.284723	0.0677468	99	-0.909765	0.00100057	99	-1.09708	2.27e-14	-1
178	126014	ENSG00000275736	OSCAR	1.44476	4.1e-23	1	1.22057	1.86e-05	1	-0.694821	1.77e-06	99
3318	126003	ENSG00000181029	TRAPPC5	0.698002	0.000379756	99	0.490307	0.073359	99	-0.170564	0.280939	99
4515	125950	ENSG00000161847	RAVER1	-0.342162	0.00789214	99	-0.417072	0.129582	99	-0.054753	0.750851	99
3813	125919	ENSG00000178229	ZNF543	-0.469388	0.00158221	99	-0.608194	0.0255881	99	-0.803235	2.77e-08	99
1156	125875	ENSG00000160318	CLDND2	-0.70718	5.58e-10	99	0.158422	0.586606	99	0.785352	5.71e-08	99
185	125488	ENSG00000168234	TTC39C	-1.08808	8.82e-23	-1	-1.13765	5.52e-05	-1	0.216929	0.161365	99
4368	125476	ENSG00000153391	INO80C	0.384708	0.0057917	99	-0.414999	0.131419	99	-0.858727	2.65e-09	99
7717	125336	ENSG00000167210	LOXHD1	0.0912269	0.403407	99	0.636256	0.0195127	99	0.638829	1.2e-05	99
7445	125206	ENSG00000154025	SLC5A10	0.0832199	0.334177	99	-0.815757	0.00294174	99	-1.14951	1.27e-15	-1
5711	125061	ENSG00000183077	AFMID	0.340741	0.060084	99	0.142711	0.628455	99	-0.0533888	0.756679	99
8640	125058	ENSG00000167291	TBC1D16	0.0658515	0.654169	99	-0.140821	0.633208	99	-0.103982	0.527644	99
8408	124995	ENSG00000159111	MRPL10	-0.0927416	0.583928	99	-0.556077	0.0416238	99	-0.489505	0.000880031	99
950	124961	ENSG00000180787	ZFP3	-0.921316	2.77e-11	99	-1.01118	0.000284339	-1	-0.232914	0.13044	99
5563	124936	ENSG00000167740	CYB5D2	-0.293582	0.0499717	99	-0.416841	0.129821	99	0.128984	0.425859	99
9679	124935	ENSG00000167703	SLC43A2	-0.0122309	0.956057	99	-0.274685	0.329119	99	-0.189852	0.226004	99
8785	124930	ENSG00000198720	ANKRD13B	-0.0416216	0.695886	99	-0.18181	0.530293	99	-0.159033	0.318179	99
4835	124925	ENSG00000063015	SEZ6	0.165133	0.0153197	99	0.497159	0.0693431	99	0.62438	1.9e-05	99
7247	124808	ENSG00000180329	CCDC43	0.139738	0.289487	99	-0.653097	0.0164844	99	-0.734196	4.2e-07	99
8106	124801	ENSG00000161654	LSM12	0.0922319	0.506413	99	-0.000407994	0.998943	99	0.0980702	0.553734	99
9170	124790	ENSG00000168517	HEXIM2	-0.0400089	0.810495	99	0.950601	0.000610837	99	0.857478	2.79e-09	99
4128	124602	ENSG00000196169	KIF19	-0.299334	0.00341019	99	0.449805	0.100958	99	0.714332	8.73e-07	99
7166	124599	ENSG00000178789	CD300LB	-0.205898	0.273875	99	-0.0513358	0.868402	99	0.0488623	0.77818	99
5909	124583	ENSG00000171302	CANT1	0.303734	0.0785743	99	-0.00427068	0.989774	99	-0.17778	0.259491	99
1218	124565	ENSG00000157637	SLC38A10	0.471612	1.22e-09	99	0.0650535	0.832236	99	-0.379024	0.0110388	99
9450	124540	ENSG00000153944	MSI2	0.0246836	0.897245	99	-1.42034	1.19e-06	-1	-0.693379	1.86e-06	99
2552	124535	ENSG00000176160	HSF5	-0.443361	1.64e-05	99	-0.636323	0.019502	99	-0.461776	0.00175514	99
9726	124491	ENSG00000166822	TMEM170A	0.00748058	0.969233	99	-0.884418	0.00133959	99	-0.538738	0.000237508	99
2279	124460	ENSG00000167208	SNX20	0.899099	4.59e-06	99	0.703208	0.00994192	99	-0.157003	0.325028	99
5677	124446	ENSG00000149932	TMEM219	0.415684	0.0576667	99	0.771189	0.00480992	99	-0.194126	0.214601	99
4927	124401	ENSG00000168096	ANKS3	-0.278952	0.0175356	99	-0.818309	0.00285517	99	-0.743687	2.92e-07	99
3592	124359	ENSG00000166446	CDYL2	0.348358	0.000862607	99	0.588728	0.0307504	99	0.184786	0.239758	99
9386	124245	ENSG00000158545	ZC3H18	0.0263388	0.878784	99	-0.916016	0.00092337	99	-0.557631	0.000139279	99
4583	124044	ENSG00000158792	SPATA2L	0.400339	0.00910475	99	0.711721	0.00910275	99	-0.0522287	0.762482	99
6453	123920	ENSG00000140931	CMTM3	0.212289	0.147207	99	0.44384	0.105908	99	0.0583001	0.734873	99
3724	123879	ENSG00000188215	DCUN1D3	0.629582	0.00124585	99	0.808033	0.0031998	99	-0.15191	0.342258	99
4633	123803	ENSG00000275779	NTAN1	0.288917	0.0100574	99	-0.71704	0.00859874	99	-0.599526	4.13e-05	99
7761	123720	ENSG00000156232	WHAMM	-0.23584	0.413266	99	-0.539376	0.0481806	99	-0.305538	0.0433928	99
1726	123606	ENSG00000170113	NIPA1	-0.873498	1.42e-07	99	-0.677181	0.0129951	99	0.147992	0.355994	99
4821	123355	ENSG00000168904	LRRC28	-0.288684	0.0146163	99	-0.609877	0.0251804	99	0.156086	0.328102	99
7954	123263	ENSG00000103707	MTFMT	0.0957891	0.465761	99	-0.00173292	0.99604	99	-0.114638	0.482581	99
7703	123228	ENSG00000166192	SENP8	0.0711579	0.399982	99	-0.210311	0.462714	99	-0.195008	0.212214	99
4061	123207	ENSG00000169609	C15orf40	-0.346483	0.0028638	99	-1.15667	4.36e-05	-1	-0.331225	0.0276442	99
8401	123169	ENSG00000166477	LEO1	-0.0835301	0.582246	99	-0.926241	0.000814073	99	-0.884517	8.33e-10	99
1703	123096	ENSG00000197119	SLC25A29	-0.68535	1.21e-07	99	-0.541517	0.0472941	99	0.0904217	0.587453	99
1518	123041	ENSG00000140090	SLC24A4	0.903437	2.63e-08	99	0.955276	0.000574608	99	-0.359271	0.0162972	99
1430	123036	ENSG00000276776	TC2N	-1.24854	1.2e-08	-1	-1.32517	4.43e-06	-1	0.00444967	0.980938	99
9093	123016	ENSG00000165533	TTC8	0.0463994	0.786981	99	0.360348	0.194189	99	0.263087	0.0856494	99
6405	122961	ENSG00000165898	ISCA2	0.204732	0.1401	99	-0.368461	0.183602	99	-0.42624	0.0039819	99
926	122953	ENSG00000140044	JDP2	1.01111	1.64e-11	99	1.32065	4.7e-06	1	0.0966336	0.559677	99
9281	122809	ENSG00000180008	SOCS4	0.032988	0.846844	99	-0.226732	0.427423	99	-0.234193	0.128364	99
6918	122786	ENSG00000139926	FRMD6	-0.0873175	0.22342	99	0.34676	0.211828	99	0.351922	0.0186952	99
4376	122773	ENSG00000197776	KLHDC1	-0.399712	0.00591664	99	-1.04576	0.000183394	-1	-0.863498	2.14e-09	99
3814	122704	ENSG00000172590	MRPL52	-0.40347	0.00158221	99	-0.613519	0.0243159	99	0.075358	0.654234	99
4381	122618	ENSG00000166428	PLD4	-0.379094	0.00598615	99	-1.62493	6.44e-08	-1	-1.84503	3.09e-36	-1
6623	122553	ENSG00000182400	TRAPPC6B	0.196045	0.175282	99	0.854075	0.00190993	99	0.344666	0.021471	99
2028	122525	ENSG00000179476	C14orf28	-0.719775	1.2e-06	99	-0.660916	0.0152631	99	0.128577	0.427095	99
2403	122416	ENSG00000156381	ANKRD9	0.812146	8.12e-06	99	0.0271747	0.931667	99	-0.466522	0.00156469	99
677	122402	ENSG00000156414	TDRD9	1.40986	1.51e-13	1	1.28701	7.56e-06	1	-0.20612	0.185391	99
1277	122060	ENSG00000139737	SLAIN1	-0.76623	2.24e-09	99	-0.75931	0.00546192	99	0.223318	0.148497	99
413	121642	ENSG00000189046	ALKBH2	-0.876192	8.73e-17	99	-0.68371	0.0121772	99	0.109482	0.50443	99
8337	121601	ENSG00000151572	ANO4	-0.0698463	0.562729	99	0.302734	0.27901	99	0.395427	0.00782533	99
9201	121599	ENSG00000166211	SPIC	0.0181195	0.820754	99	0.68069	0.0125388	99	0.441448	0.00283637	99
2130	121551	ENSG00000151136	BTBD11	-0.62019	2.15e-06	99	-1.29287	6.95e-06	-1	-0.939948	6.58e-11	99
5119	121536	ENSG00000139154	AEBP2	-0.36647	0.0253597	99	-0.694901	0.0108327	99	-0.310621	0.0396838	99
1484	121506	ENSG00000139055	ERP27	-0.900261	1.95e-08	99	-0.660979	0.0152553	99	0.440233	0.00292037	99
3583	121457	ENSG00000166130	IKBIP	-0.489943	0.000858181	99	0.00641005	0.98449	99	0.517682	0.000420508	99
8684	121441	ENSG00000139350	NEDD1	0.0730576	0.668964	99	-0.199905	0.487914	99	-0.446067	0.00254785	99
6510	121355	ENSG00000170627	GTSF1	0.189394	0.156399	99	0.0994287	0.739333	99	0.00676707	0.970033	99
8393	121274	ENSG00000167528	ZNF641	-0.113994	0.578494	99	0.307098	0.271907	99	0.16592	0.295806	99
1499	121260	ENSG00000139370	SLC15A4	0.691884	2.3e-08	99	0.895951	0.0011788	99	-0.128821	0.426311	99
5722	121256	ENSG00000151952	TMEM132D	0.137828	0.0611167	99	1.04439	0.000186441	1	0.618387	2.3e-05	99
3886	121053	ENSG00000151131	C12orf45	-0.484107	0.0018816	99	-0.845896	0.0020982	99	-0.362144	0.0154611	99
7708	120935	ENSG00000165972	CCDC38	0.0894715	0.400541	99	0.0331219	0.916946	99	-0.0101703	0.955305	99
2680	120892	ENSG00000188906	LRRK2	0.691331	3e-05	99	1.17318	3.53e-05	1	-0.342235	0.0224733	99
1048	120526	ENSG00000170946	DNAJC24	-0.902079	1.38e-10	99	-0.700376	0.0102331	99	0.0816248	0.626552	99
1131	120227	ENSG00000186104	CYP2R1	-0.891206	3.98e-10	99	-0.224157	0.433189	99	0.524277	0.000351902	99
4662	120224	ENSG00000151715	TMEM45B	0.448189	0.0107681	99	0.364418	0.188787	99	-0.125222	0.439893	99
7762	120114	ENSG00000165323	FAT3	0.0622643	0.413266	99	0.706445	0.00961041	99	0.62789	1.7e-05	99
6512	120103	ENSG00000180773	SLC36A4	0.324709	0.156747	99	0.289457	0.302457	99	-0.169461	0.28452	99
7554	119559	ENSG00000183605	SFXN4	0.144618	0.359945	99	0.087177	0.771757	99	0.0501579	0.771628	99
7310	119391	ENSG00000065621	GSTO2	0.137875	0.30371	99	1.73982	1.33e-08	1	1.48769	8.8e-25	1
4623	118987	ENSG00000165650	PDZD8	0.411368	0.00986718	99	0.41568	0.130829	99	0.00752771	0.966614	99
365	118932	ENSG00000152766	ANKRD22	2.1328	1.87e-17	1	1.76622	8.69e-09	1	-0.585037	6.39e-05	99
8144	118881	ENSG00000165644	COMTD1	0.100929	0.51682	99	0.18969	0.511982	99	0.140862	0.38122	99
7957	118856	ENSG00000154485	MMP21	0.0599501	0.466235	99	0.215757	0.451493	99	0.163711	0.302861	99
4558	118813	ENSG00000155256	ZFYVE27	-0.374259	0.00870206	99	0.210838	0.461786	99	0.498891	0.000693878	99
480	118788	ENSG00000155629	PIK3AP1	1.30514	1e-15	1	1.17173	3.6e-05	1	-0.765264	1.25e-07	99
6567	118672	ENSG00000179988	PSTK	-0.195234	0.164687	99	-0.307679	0.270918	99	-0.149691	0.349984	99
3680	118487	ENSG00000172586	CHCHD1	0.691285	0.00108643	99	0.443339	0.106286	99	-0.0864916	0.604898	99
1334	118460	ENSG00000223496	EXOSC6	-0.589607	4.88e-09	99	-0.607731	0.0256894	99	0.157076	0.324884	99
8622	118429	ENSG00000163297	ANTXR2	0.101464	0.647717	99	-0.21809	0.446253	99	-0.169648	0.283861	99
8433	118424	ENSG00000160087	UBE2J2	0.0670739	0.59003	99	-0.120091	0.686523	99	-0.0709016	0.674543	99
815	117854	ENSG00000121236	TRIM6	1.22381	2.66e-12	1	0.901082	0.00110777	99	-0.254147	0.0971046	99
8044	117608	ENSG00000178338	ZNF354B	-0.0851109	0.492459	99	-0.534099	0.0504149	99	-0.421296	0.0044447	99
7191	117584	ENSG00000092871	RFFL	-0.124517	0.278531	99	0.283121	0.313601	99	0.285104	0.0606433	99
9196	117583	ENSG00000116117	PARD3B	-0.0221244	0.819024	99	-0.363386	0.190125	99	-0.362976	0.0152014	99
3534	117289	ENSG00000164691	TAGAP	-0.965586	0.000753814	99	-0.847641	0.00205429	99	0.133567	0.408831	99
572	117247	ENSG00000112394	SLC16A10	-1.18738	1.51e-14	-1	-1.41314	1.33e-06	-1	-0.194729	0.212937	99
9389	117246	ENSG00000108592	FTSJ3	0.0211978	0.879321	99	-1.09134	0.000102758	-1	-1.16876	4.32e-16	-1
7436	117178	ENSG00000117155	SSX2IP	-0.101728	0.332614	99	0.233095	0.413413	99	0.382316	0.0103102	99
9608	117177	ENSG00000127328	RAB3IP	-0.0227021	0.937957	99	-0.0567596	0.854316	99	0.366518	0.0141727	99
517	117157	ENSG00000198574	SH2D1B	-0.858857	4.11e-15	99	-0.0808622	0.789191	99	0.603502	3.68e-05	99
1678	117145	ENSG00000159445	THEM4	-0.763309	9.98e-08	99	-1.54536	1.92e-07	-1	-1.29981	1.84e-19	-1
6215	117144	ENSG00000175294	CATSPER1	0.302261	0.113769	99	0.435549	0.112807	99	0.0467843	0.787709	99
3502	117143	ENSG00000152382	TADA1	-0.714085	0.000687502	99	-0.754827	0.00573507	99	-0.113149	0.488977	99
5104	116988	ENSG00000133612	AGAP3	-0.314547	0.0250759	99	-0.636577	0.0194536	99	-0.548009	0.000183157	99
830	116987	ENSG00000157985	AGAP1	-0.455899	3.5e-12	99	-0.390293	0.157072	99	-0.00371703	0.983986	99
7854	116986	ENSG00000135439	AGAP2	-0.111167	0.437178	99	-0.169166	0.560493	99	-0.208796	0.179508	99
4488	116985	ENSG00000186635	ARAP1	0.575472	0.00736781	99	-0.00570789	0.986066	99	-0.578918	7.64e-05	99
8436	116966	ENSG00000150627	WDR17	0.0409434	0.590637	99	-0.190374	0.510308	99	-0.15839	0.320427	99
817	116844	ENSG00000171236	LRG1	0.985172	2.66e-12	99	0.50504	0.0648799	99	-0.556687	0.000143147	99
5057	116842	ENSG00000164406	LEAP2	-0.306404	0.0232362	99	0.255025	0.367878	99	0.491806	0.000829753	99
2723	116832	ENSG00000163923	RPL39L	0.457886	3.74e-05	99	0.146085	0.61985	99	-0.213777	0.168166	99
8720	116541	ENSG00000183617	MRPL54	-0.09579	0.67546	99	0.316482	0.256222	99	0.499471	0.000682867	99
2319	116461	ENSG00000198860	TSEN15	-0.757585	5.74e-06	99	-0.756521	0.00562817	99	0.0903771	0.587578	99
6822	116449	ENSG00000109684	CLNK	-0.160665	0.208451	99	-0.063576	0.83615	99	0.106669	0.516512	99
2297	116448	ENSG00000184221	OLIG1	-0.717368	5.23e-06	99	-0.344888	0.214365	99	0.398938	0.00725924	99
63	116447	ENSG00000184428	TOP1MT	-1.13591	1.23e-31	-1	-2.14892	3.8e-11	-1	-0.600559	4.01e-05	99
8164	116444	ENSG00000116032	GRIN3B	0.0596765	0.521826	99	0.513881	0.0601622	99	0.530425	0.000298765	99
2951	116443	ENSG00000198785	GRIN3A	0.683027	9.39e-05	99	0.759347	0.00546088	99	-0.0268268	0.879003	99
3454	116442	ENSG00000155961	RAB39B	-0.364004	0.000587368	99	-0.701947	0.0100747	99	-0.413569	0.00526979	99
11	116369	ENSG00000112053	SLC26A8	1.91405	2.62e-46	1	2.07914	9.06e-11	1	-0.101454	0.53877	99
3381	116362	ENSG00000162444	RBP7	0.436896	0.000487695	99	1.24244	1.39e-05	1	0.192642	0.218391	99
2442	116236	ENSG00000168792	ABHD15	-1.01274	9.86e-06	99	-1.01083	0.000285439	-1	-0.0763962	0.650286	99
1112	116225	ENSG00000165724	ZMYND19	-0.628527	2.91e-10	99	-0.472799	0.0843041	99	0.149835	0.349461	99
5860	116224	ENSG00000187866	FAM122A	-0.255064	0.0741759	99	-0.842258	0.002188	99	-0.440349	0.00291226	99
2794	116173	ENSG00000166091	CMTM5	0.706928	4.98e-05	99	0.970743	0.000475309	99	0.12595	0.437161	99
9640	116154	ENSG00000087495	PHACTR3	-0.00662454	0.944324	99	0.784451	0.00416751	99	0.875139	1.27e-09	99
8002	116150	ENSG00000153989	NUS1	-0.063076	0.479887	99	0.459298	0.0939846	99	0.612944	2.73e-05	99
4905	116143	ENSG00000243667	WDR92	-0.327928	0.0171705	99	-0.731314	0.00740212	99	-0.503849	0.000608344	99
1245	116138	ENSG00000124702	KLHDC3	-1.06396	1.59e-09	99	-0.88829	0.0012815	99	0.592373	5.14e-05	99
2470	116115	ENSG00000167625	ZNF526	-0.69435	1.14e-05	99	-0.934017	0.000740925	99	0.292238	0.0539799	99
6154	116113	ENSG00000137166	FOXP4	-0.219575	0.104735	99	-0.709818	0.00926035	99	-0.788825	4.99e-08	99
551	116092	ENSG00000101457	DNTTIP1	0.937855	7.26e-15	99	0.821971	0.00273734	99	-0.541918	0.00021758	99
1515	116071	ENSG00000168062	BATF2	1.60335	2.59e-08	1	1.86104	2.25e-09	1	-0.296794	0.0500754	99
9581	116068	ENSG00000176018	LYSMD3	-0.011388	0.928874	99	-0.227139	0.426516	99	-0.219466	0.156141	99
7600	116064	ENSG00000163428	LRRC58	-0.147002	0.371599	99	-0.55934	0.040436	99	-0.420979	0.00447052	99
8392	115992	ENSG00000158717	RNF166	-0.0970115	0.578244	99	0.654149	0.0163375	99	0.545566	0.00019631	99
3086	115950	ENSG00000161914	ZNF653	-0.323889	0.00017885	99	-1.48561	4.81e-07	-1	-0.251388	0.100988	99
9054	115908	ENSG00000164932	CTHRC1	0.0250399	0.776731	99	-0.32845	0.237758	99	-0.351421	0.0188723	99
8261	115825	ENSG00000139668	WDFY2	0.0909484	0.544608	99	0.481191	0.0788002	99	0.0795216	0.636201	99
7609	115817	ENSG00000157379	DHRS1	0.0834622	0.373502	99	-0.109988	0.712758	99	-0.0555447	0.747264	99
623	115761	ENSG00000152213	ARL11	0.765784	4.81e-14	99	1.36011	2.73e-06	1	0.222699	0.149726	99
302	115752	ENSG00000166938	DIS3L	-1.1002	7.47e-19	-1	-0.997016	0.000339788	99	0.442821	0.00274395	99
2587	115727	ENSG00000171777	RASGRP4	0.621095	1.92e-05	99	0.54757	0.0448567	99	-0.0973189	0.556749	99
2807	115708	ENSG00000166166	TRMT61A	-0.380032	5.37e-05	99	-0.678705	0.0127992	99	-0.808055	2.28e-08	99
3623	115704	ENSG00000142459	EVI5L	-0.345497	0.000921497	99	-0.261423	0.354891	99	0.162837	0.305766	99
1352	115650	ENSG00000159958	TNFRSF13C	-0.685927	5.98e-09	99	-1.3435	3.42e-06	-1	-1.17382	3.26e-16	-1
7415	115548	ENSG00000157107	FCHO2	-0.112139	0.327767	99	0.190793	0.509283	99	0.0853244	0.609675	99
3163	115509	ENSG00000156853	ZNF689	-0.646358	0.000230329	99	-0.777267	0.00451033	99	0.0198173	0.91255	99
4065	115426	ENSG00000147854	UHRF2	-0.510505	0.00289462	99	-0.836871	0.00232013	99	-0.188152	0.230505	99
564	115399	ENSG00000273831	LRRC56	-0.705068	1.09e-14	99	-0.817467	0.00288344	99	-0.12553	0.438783	99
4942	115362	ENSG00000154451	GBP5	0.749079	0.0182505	99	1.05628	0.000159952	1	-0.500685	0.000661059	99
6121	115361	ENSG00000162654	GBP4	0.589466	0.10165	99	0.658961	0.0155588	99	-0.477698	0.00118123	99
8826	115353	ENSG00000116212	LRRC42	0.076316	0.709709	99	-0.105485	0.723336	99	0.0602319	0.726234	99
574	115352	ENSG00000160856	FCRL3	-1.44053	1.59e-14	-1	-0.883195	0.00136147	99	0.426027	0.00400031	99
7118	115350	ENSG00000163534	FCRL1	-0.161253	0.261211	99	-0.922127	0.00085677	99	-0.88774	7.27e-10	99
9490	115330	ENSG00000164849	GPR146	-0.0164249	0.903392	99	-1.3881	1.87e-06	-1	-0.696542	1.67e-06	99
8006	115294	ENSG00000168300	PCMTD1	-0.154039	0.480901	99	-0.284847	0.310546	99	-0.255285	0.0955222	99
1489	115286	ENSG00000144741	SLC25A26	-0.822334	2.13e-08	99	-0.607025	0.0258548	99	-0.145688	0.364179	99
8384	115273	ENSG00000188060	RAB42	0.0813747	0.577184	99	0.786001	0.00410389	99	0.88947	6.73e-10	99
8365	115209	ENSG00000162600	OMA1	-0.0811045	0.571794	99	0.259934	0.357573	99	0.0507518	0.769255	99
4423	115207	ENSG00000178695	KCTD12	0.375354	0.00654693	99	0.805993	0.00327675	99	-0.141358	0.379395	99
4684	115201	ENSG00000101844	ATG4A	0.303896	0.0112648	99	0.231548	0.416777	99	0.0375967	0.828955	99
9756	115106	ENSG00000152240	HAUS1	-0.00402758	0.98115	99	0.0150536	0.961606	99	0.157084	0.324884	99
5396	115098	ENSG00000007080	CCDC124	-0.242355	0.0395471	99	-0.917451	0.000908314	99	-0.509355	0.000526197	99
8296	114991	ENSG00000157657	ZNF618	-0.085312	0.553904	99	-0.220032	0.44202	99	-0.287439	0.0584491	99
6469	114990	ENSG00000168140	VASN	0.182586	0.149056	99	-0.386982	0.160985	99	-0.682361	2.75e-06	99
3309	114984	ENSG00000162076	FLYWCH2	-0.399605	0.000362633	99	-0.484952	0.0764878	99	-0.106172	0.518512	99
1675	114932	ENSG00000178988	MRFAP1L1	-0.767891	9.65e-08	99	-0.773637	0.00468295	99	0.455173	0.00204931	99
4935	114908	ENSG00000152558	TMEM123	0.628287	0.0177795	99	0.524285	0.0549406	99	-0.412889	0.00535018	99
1425	114907	ENSG00000156804	FBXO32	-0.890826	1.12e-08	99	-1.26973	9.59e-06	-1	-0.357381	0.0168812	99
8476	114905	ENSG00000163145	C1QTNF7	-0.0473152	0.60135	99	1.88519	1.59e-09	1	2.41872	8.93e-58	1
5932	114904	ENSG00000133466	C1QTNF6	-0.236709	0.0809883	99	-0.0232582	0.941747	99	0.257103	0.0931731	99
5633	114899	ENSG00000082196	C1QTNF3	-0.225257	0.0543174	99	-0.808197	0.00319471	99	-0.723152	6.33e-07	99
5403	114885	ENSG00000144909	OSBPL11	0.302148	0.0398972	99	0.507202	0.0636205	99	-0.345648	0.0210798	99
668	114884	ENSG00000144645	OSBPL10	-1.00377	1.21e-13	99	-0.737741	0.0069015	99	0.144364	0.368866	99
2812	114883	ENSG00000117859	OSBPL9	0.488119	5.43e-05	99	1.06499	0.000142578	1	0.119937	0.461151	99
9290	114882	ENSG00000091039	OSBPL8	0.0443984	0.850742	99	0.466242	0.0889532	99	0.0813345	0.627934	99
465	114881	ENSG00000006025	OSBPL7	-0.924303	6.12e-16	99	-0.771819	0.00477658	99	-0.0502396	0.7713	99
8993	114879	ENSG00000021762	OSBPL5	-0.0833918	0.760033	99	0.120733	0.684833	99	-0.173055	0.273577	99
4022	114876	ENSG00000141447	OSBPL1A	0.289031	0.00260814	99	-0.394193	0.152994	99	-0.491088	0.00084511	99
809	114836	ENSG00000162739	SLAMF6	-1.11907	2.5e-12	-1	-0.66681	0.014432	99	0.483858	0.00101508	99
640	114826	ENSG00000186532	SMYD4	-1.02085	6.61e-14	99	-1.34193	3.5e-06	-1	-0.041746	0.810662	99
4092	114825	ENSG00000170234	PWWP2A	-0.538211	0.00307068	99	-0.0534213	0.863224	99	0.233335	0.129837	99
2350	114823	ENSG00000276458	LENG8	-0.497361	6.39e-06	99	-0.557468	0.0411063	99	-0.232462	0.131222	99
4050	114822	ENSG00000158106	RHPN1	-0.201162	0.00279445	99	-0.967905	0.000491005	99	-0.891303	6.22e-10	99
3072	114818	ENSG00000119771	KLHL29	-0.402072	0.000167528	99	-0.140718	0.633463	99	0.233226	0.129926	99
8752	114805	ENSG00000144278	GALNT13	0.0387679	0.687019	99	0.825553	0.0026278	99	0.569838	9.91e-05	99
3807	114804	ENSG00000141576	RNF157	-0.435361	0.00154461	99	-0.936271	0.000722203	99	-0.372546	0.0126051	99
9772	114803	ENSG00000162601	MYSM1	-0.00209533	0.984942	99	0.219763	0.442507	99	0.285179	0.0605756	99
5804	114800	ENSG00000055813	CCDC85A	0.126313	0.0691202	99	0.714486	0.00882936	99	0.805553	2.54e-08	99
7288	114799	ENSG00000141446	ESCO1	-0.201865	0.299254	99	-0.486931	0.0753142	99	-0.379344	0.010959	99
9572	114795	ENSG00000139364	TMEM132B	0.0135328	0.92582	99	0.922902	0.000848859	99	1.00609	2.64e-12	1
3998	114793	ENSG00000157827	FMNL2	0.539767	0.00243441	99	0.695655	0.0107517	99	-0.00620572	0.972738	99
6412	114792	ENSG00000186231	KLHL32	-0.163002	0.140291	99	-0.598724	0.0279888	99	-0.421392	0.00443504	99
1084	114790	ENSG00000144589	STK11IP	-0.842568	2e-10	99	-0.436985	0.111619	99	0.439596	0.00296464	99
6593	114789	ENSG00000148339	SLC25A25	-0.161919	0.168284	99	-0.634214	0.0199064	99	-0.691049	2.03e-06	99
7619	114788	ENSG00000164796	CSMD3	0.0713413	0.375568	99	0.598622	0.0280143	99	0.641887	1.09e-05	99
7751	114785	ENSG00000166987	MBD6	-0.147535	0.410579	99	0.258605	0.360386	99	0.26018	0.0892949	99
8124	114784	ENSG00000121904	CSMD2	0.0783749	0.514524	99	0.983293	0.000405711	99	0.832932	8.03e-09	99
1860	114783	ENSG00000142235	LMTK3	-0.734922	4.11e-07	99	-1.44288	8.64e-07	-1	-0.593008	5.03e-05	99
8167	114781	ENSG00000183826	BTBD9	-0.069572	0.522419	99	0.00795788	0.980928	99	0.0971847	0.557386	99
9778	114780	ENSG00000166473	PKD1L2	0.00162092	0.987721	99	0.445166	0.104831	99	0.537577	0.000245486	99
224	114769	ENSG00000204397	CARD16	1.48886	3.6e-21	1	1.73714	1.35e-08	1	-0.444966	0.00261058	99
882	114625	ENSG00000164010	ERMAP	0.654535	8.77e-12	99	0.202303	0.481691	99	-0.478772	0.0011524	99
7887	114609	ENSG00000150455	TIRAP	-0.0631888	0.445758	99	0.460356	0.0932388	99	0.599151	4.18e-05	99
2315	114548	ENSG00000162711	NLRP3	0.789819	5.7e-06	99	0.419803	0.127033	99	-0.541859	0.000217889	99
3758	114327	ENSG00000096093	EFHC1	-0.467903	0.00134793	99	-0.528434	0.0530382	99	-0.225744	0.143622	99
1404	114294	ENSG00000103642	LACTB	1.14957	9.43e-09	1	0.599615	0.0277656	99	-0.644022	1.01e-05	99
8015	114088	ENSG00000100505	TRIM9	0.0768594	0.484247	99	0.355797	0.199972	99	0.276566	0.0696216	99
7962	114034	ENSG00000132773	TOE1	-0.125533	0.466865	99	-0.138622	0.638573	99	-0.0568047	0.742091	99
8784	113835	ENSG00000197134	ZNF257	0.0426553	0.693461	99	-0.834183	0.00239246	99	-1.33128	2.66e-20	-1
8482	113829	ENSG00000176087	SLC35A4	0.0831804	0.603563	99	0.876491	0.00147188	99	0.267733	0.0797065	99
8586	113828	ENSG00000133477	FAM83F	0.0887401	0.636658	99	-0.494392	0.0709151	99	-0.303986	0.0444954	99
554	113791	ENSG00000100100	PIK3IP1	-1.37298	8.04e-15	-1	-0.89913	0.00113272	99	0.723978	6.14e-07	99
2637	113730	ENSG00000130487	KLHDC7B	0.541077	2.41e-05	99	1.49466	4.17e-07	1	0.933843	8.73e-11	99
3095	113655	ENSG00000167700	MFSD3	-0.460172	0.00018544	99	-0.583378	0.0323922	99	-0.0586985	0.733455	99
6336	113622	ENSG00000153531	ADPRHL1	-0.126855	0.1286	99	0.487878	0.0747928	99	0.698237	1.57e-06	99
2204	113612	ENSG00000155016	CYP2U1	-0.770318	3.09e-06	99	-1.02946	0.000226773	-1	-0.712724	9.25e-07	99
3651	113510	ENSG00000163312	HELQ	-0.527481	0.00099065	99	-0.277583	0.323664	99	0.178618	0.257122	99
3272	113419	ENSG00000144043	TEX261	-0.426089	0.000326954	99	-0.67085	0.0138509	99	-0.155264	0.330712	99
935	113402	ENSG00000198818	SFT2D1	1.29058	1.82e-11	1	1.55111	1.77e-07	1	-0.413335	0.00529946	99
4310	113263	ENSG00000106415	GLCCI1	-0.537682	0.00512733	99	-0.0294511	0.926125	99	0.428996	0.00374598	99
8488	113251	ENSG00000161813	LARP4	-0.0908205	0.604195	99	-0.194224	0.501065	99	-0.143307	0.372552	99
8618	113235	ENSG00000076351	SLC46A1	0.0507995	0.646808	99	-0.695391	0.0107785	99	-0.859831	2.52e-09	99
9341	113201	ENSG00000166734	CASC4	0.0260615	0.865441	99	0.31601	0.257041	99	0.148687	0.353478	99
756	113189	ENSG00000169105	CHST14	-0.829928	8.96e-13	99	-0.301714	0.280709	99	0.495287	0.000756749	99
6901	113174	ENSG00000166788	SAAL1	-0.240423	0.221564	99	-0.509191	0.0625702	99	-0.11964	0.462191	99
1396	113130	ENSG00000146670	CDCA5	1.35519	8.9e-09	1	1.93176	8.38e-10	1	0.280028	0.0657847	99
8479	113026	ENSG00000161714	PLCD3	0.0594674	0.603473	99	0.333553	0.230323	99	0.281116	0.0646914	99
3513	113000	ENSG00000007376	RPUSD1	-0.353068	0.00071147	99	-0.0828344	0.783373	99	0.326368	0.0300324	99
1182	112950	ENSG00000159479	MED8	0.83282	7.38e-10	99	0.482937	0.0777499	99	-0.43989	0.00294399	99
8749	112939	ENSG00000160877	NACC1	0.05482	0.686632	99	0.0699175	0.818765	99	0.0517509	0.764461	99
9096	112937	ENSG00000166105	GLB1L3	0.0279903	0.788165	99	-0.716665	0.00862586	99	-0.854514	3.16e-09	99
6375	112936	ENSG00000151502	VPS26B	0.221335	0.134904	99	-0.682434	0.012325	99	-0.376392	0.0116418	99
8377	112885	ENSG00000056487	PHF21B	0.0425448	0.575332	99	0.908098	0.00101825	99	0.847186	4.33e-09	99
4204	112840	ENSG00000140006	WDR89	-0.26434	0.00407106	99	-0.961975	0.000528144	99	-1.03922	4.91e-13	-1
71	112724	ENSG00000276684	RDH13	-0.760316	9.9e-31	99	-0.684887	0.012037	99	0.192958	0.217634	99
6945	112616	ENSG00000153551	CMTM7	-0.212922	0.228065	99	0.409417	0.137071	99	0.438252	0.00305501	99
7392	112574	ENSG00000178996	SNX18	0.112906	0.321705	99	0.364498	0.188694	99	0.314693	0.0369141	99
4798	112495	ENSG00000155115	GTF3C6	0.291097	0.0138385	99	0.459825	0.0935897	99	0.0479862	0.782151	99
5038	112483	ENSG00000141504	SAT2	0.50122	0.022341	99	0.280073	0.319137	99	-0.482755	0.00104512	99
5999	112479	ENSG00000196678	ERI2	0.195467	0.0873065	99	-0.052353	0.8657	99	-0.178667	0.257027	99
3579	112398	ENSG00000269858	EGLN2	-0.488424	0.000846568	99	-0.525149	0.0545228	99	0.264901	0.0833075	99
5076	103910	ENSG00000118680	MYL12B	0.432733	0.0236868	99	0.391139	0.156289	99	-0.146718	0.360503	99
5215	96764	ENSG00000137574	TGS1	-0.301585	0.0296358	99	-0.5545	0.0422543	99	-0.114323	0.483836	99
6665	96459	ENSG00000217128	FNIP1	0.207261	0.181871	99	0.528234	0.0531125	99	0.231232	0.133367	99
7252	94274	ENSG00000167641	PPP1R14A	-0.131976	0.290614	99	-0.181022	0.532037	99	0.050703	0.769256	99
9525	94241	ENSG00000164938	TP53INP1	-0.0299048	0.913356	99	0.643475	0.0181474	99	0.354474	0.0178294	99
1064	94240	ENSG00000133106	EPSTI1	1.94806	1.65e-10	1	2.41688	9.44e-13	1	-0.676754	3.35e-06	99
4472	94134	ENSG00000165322	ARHGAP12	-0.373043	0.00717357	99	-0.273457	0.331387	99	-0.0238073	0.894164	99
2666	94121	ENSG00000102362	SYTL4	0.561004	2.81e-05	99	0.0894479	0.764909	99	-0.301499	0.0463154	99
8128	94120	ENSG00000164674	SYTL3	0.156224	0.515103	99	0.59093	0.0301347	99	-0.134983	0.40344	99
261	94107	ENSG00000187713	TMEM203	-1.21039	6.41e-20	-1	-0.421861	0.125092	99	0.724008	6.14e-07	99
1851	94103	ENSG00000172057	ORMDL3	-0.477191	3.84e-07	99	-1.35692	2.86e-06	-1	-0.105975	0.519179	99
2594	94101	ENSG00000128699	ORMDL1	-0.593399	1.98e-05	99	-0.22207	0.43775	99	0.293871	0.0525975	99
8669	94097	ENSG00000144040	SFXN5	0.0703374	0.664807	99	0.887956	0.00128706	99	0.524024	0.000354068	99
9319	94081	ENSG00000164466	SFXN1	0.02466	0.858323	99	-0.877881	0.0014474	99	-0.164913	0.29904	99
5367	94056	ENSG00000169895	SYAP1	0.37288	0.0372202	99	-0.472346	0.0846507	99	-0.50121	0.000651619	99
3484	94039	ENSG00000181896	ZNF101	-0.432296	0.000648344	99	-1.22177	1.84e-05	-1	-0.405788	0.00625866	99
5376	94025	ENSG00000181143	MUC16	0.143144	0.0377046	99	0.530659	0.0519856	99	0.407381	0.00604242	99
7463	94015	ENSG00000141540	TTYH2	-0.209777	0.33937	99	-0.593918	0.0292939	99	-0.933962	8.69e-11	99
7333	94005	ENSG00000087111	PIGS	-0.133624	0.308851	99	0.0751102	0.805008	99	0.200378	0.198781	99
5863	93973	ENSG00000113812	ACTR8	-0.186445	0.0744121	99	-0.937283	0.000713025	99	-0.539561	0.00023216	99
7043	93664	ENSG00000081803	CADPS2	0.111535	0.247663	99	0.350664	0.20671	99	0.176089	0.264634	99
3707	93663	ENSG00000146376	ARHGAP18	0.44295	0.00118555	99	0.724721	0.00793441	99	0.344466	0.0215496	99
1383	93643	ENSG00000137221	TJAP1	-0.753948	8.03e-09	99	-0.476379	0.0819423	99	0.462131	0.0017409	99
7406	93627	ENSG00000145348	TBCK	-0.158629	0.324352	99	-0.70555	0.00969776	99	-0.362478	0.0153586	99
6074	93621	ENSG00000179010	MRFAP1	-0.284548	0.0962367	99	-0.862262	0.00174925	99	-0.0907303	0.585941	99
3775	93611	ENSG00000132879	FBXO44	-0.384935	0.00140441	99	-0.158767	0.586025	99	0.160157	0.314289	99
3772	93589	ENSG00000151062	CACNA2D4	-0.462536	0.00139701	99	0.127486	0.667729	99	0.403387	0.00659821	99
4309	93517	ENSG00000184860	SDR42E1	-0.345205	0.00512256	99	-1.15953	4.21e-05	-1	-1.00549	2.71e-12	-1
6177	93487	ENSG00000168175	MAPK1IP1L	0.141613	0.10827	99	-0.0903188	0.762677	99	-0.15279	0.339303	99
5913	93474	ENSG00000277462	ZNF670	0.167519	0.0789218	99	-0.0271469	0.931667	99	-0.261756	0.087316	99
5253	93436	ENSG00000105676	ARMC6	-0.258576	0.0312271	99	-0.764367	0.00517399	99	-0.398747	0.00728923	99
4424	93380	ENSG00000169446	MMGT1	-0.503315	0.0065473	99	-0.783469	0.00421302	99	0.152309	0.340786	99
8157	93349	ENSG00000185404	SP140L	-0.165774	0.51989	99	-0.737856	0.00689323	99	-0.784327	5.93e-08	99
9194	93323	ENSG00000131351	HAUS8	0.0382165	0.818407	99	-0.230732	0.418448	99	-0.214175	0.167314	99
29	93210	ENSG00000161395	PGAP3	-1.48834	1.15e-37	-1	-0.92253	0.000852795	99	0.39861	0.00730974	99
3421	93185	ENSG00000162729	IGSF8	-0.421519	0.000540907	99	-0.653922	0.0163627	99	-0.39376	0.00811549	99
3953	93183	ENSG00000143315	PIGM	-0.434305	0.00219738	99	-0.769573	0.00489093	99	-0.14317	0.37296	99
5115	93166	ENSG00000061455	PRDM6	0.208488	0.025283	99	0.53886	0.0483977	99	0.268329	0.0790206	99
7847	93129	ENSG00000175938	ORAI3	-0.157619	0.435432	99	0.425407	0.121902	99	0.581709	7.03e-05	99
8419	93099	ENSG00000161249	DMKN	-0.0584269	0.587385	99	0.746388	0.00628632	99	0.604566	3.56e-05	99
7735	93058	ENSG00000135469	COQ10A	-0.328715	0.406594	99	-0.807159	0.00323169	99	-0.814043	1.78e-08	99
3340	93035	ENSG00000205038	PKHD1L1	0.356614	0.000408925	99	0.943167	0.000663533	99	0.766803	1.18e-07	99
8440	93010	ENSG00000156966	B3GNT7	-0.0538419	0.5919	99	-0.190897	0.509045	99	-0.0463105	0.789482	99
5552	92999	ENSG00000114853	ZBTB47	0.207107	0.0494569	99	0.5828	0.0325649	99	0.2726	0.074029	99
1148	92960	ENSG00000104883	PEX11G	0.408137	5.06e-10	99	0.508772	0.0627966	99	-0.0354268	0.838971	99
7000	92949	ENSG00000178031	ADAMTSL1	-0.122989	0.240315	99	0.787252	0.00404722	99	0.856473	2.91e-09	99
6069	92935	ENSG00000247626	MARS2	-0.178975	0.0956948	99	-0.320429	0.250052	99	-0.133753	0.408229	99
327	92922	ENSG00000135736	CCDC102A	-0.951542	2.51e-18	99	-0.856831	0.00185099	99	0.327112	0.0296606	99
2006	92912	ENSG00000140367	UBE2Q2	-0.900908	1.04e-06	99	-0.62933	0.0208247	99	0.145949	0.363423	99
2164	92856	ENSG00000136718	IMP4	-0.527621	2.59e-06	99	-0.808289	0.00319272	99	0.229572	0.136402	99
2613	92822	ENSG00000158805	ZNF276	-0.513303	2.19e-05	99	0.366761	0.185881	99	0.836459	6.91e-09	99
3553	92799	ENSG00000160410	SHKBP1	0.645862	0.000799866	99	0.296676	0.289576	99	-0.293056	0.0532571	99
4842	92797	ENSG00000127311	HELB	0.29888	0.0154895	99	0.129754	0.661821	99	-0.0995472	0.547455	99
4002	92745	ENSG00000017483	SLC38A5	0.2485	0.00248103	99	-0.148956	0.612019	99	-0.266765	0.0809019	99
8213	92714	ENSG00000197070	ARRDC1	-0.0969964	0.534051	99	-0.444181	0.105651	99	-0.233403	0.129715	99
6972	92691	ENSG00000163449	TMEM169	-0.191049	0.234443	99	-0.0805612	0.789875	99	0.118886	0.4651	99
1887	92675	ENSG00000125821	DTD1	-0.660337	5.05e-07	99	-0.441666	0.107659	99	0.201454	0.196279	99
309	92610	ENSG00000145365	TIFA	1.18129	1.11e-18	1	0.944477	0.000654455	99	-0.387245	0.00930292	99
6538	92595	ENSG00000169951	ZNF764	-0.205387	0.161411	99	-0.987761	0.000383162	99	-0.988376	6.39e-12	99
8173	92591	ENSG00000161664	ASB16	0.071421	0.524511	99	-0.455329	0.0968949	99	-0.654952	7.09e-06	99
7841	92579	ENSG00000141349	G6PC3	-0.0955791	0.432682	99	-0.521924	0.0560698	99	-0.286071	0.059754	99
1958	92400	ENSG00000119446	RBM18	0.747147	7.85e-07	99	-0.0635785	0.83615	99	-0.708184	1.09e-06	99
4240	92399	ENSG00000148187	MRRF	-0.449173	0.00428749	99	-0.78175	0.00429409	99	-0.182942	0.244968	99
5466	92346	ENSG00000180999	C1orf105	0.139579	0.0431444	99	-0.47851	0.0805899	99	-0.775445	8.37e-08	99
3159	92345	ENSG00000145414	NAF1	-0.485425	0.000228032	99	-1.28068	8.3e-06	-1	-0.771084	9.94e-08	99
6672	92344	ENSG00000120370	GORAB	-0.150106	0.182445	99	-0.350117	0.207384	99	-0.337047	0.0247677	99
6938	92335	ENSG00000266173	STRADA	0.134852	0.226421	99	-0.0568295	0.854255	99	-0.0437343	0.802503	99
2389	92305	ENSG00000168936	TMEM129	-0.340992	7.57e-06	99	-0.485034	0.0764401	99	-0.00851297	0.96222	99
1755	92304	ENSG00000161055	SCGB3A1	-0.386437	1.75e-07	99	-0.88686	0.00130273	99	-0.491185	0.000843024	99
4486	92285	ENSG00000245680	ZNF585B	-0.368211	0.00733503	99	-0.75729	0.00558326	99	-0.706585	1.16e-06	99
7659	92283	ENSG00000197808	ZNF461	-0.120928	0.388044	99	-0.784145	0.00418243	99	-1.1634	5.82e-16	-1
5161	92270	ENSG00000205464	ATP6AP1L	-0.250873	0.027277	99	-0.177475	0.540171	99	0.138393	0.390896	99
9419	92259	ENSG00000278461	MRPS36	0.028102	0.885876	99	0.215688	0.451584	99	0.296937	0.0499579	99
6766	92255	ENSG00000164187	LMBRD2	0.151952	0.198816	99	0.0406153	0.897259	99	-0.0718756	0.670574	99
3510	92241	ENSG00000198771	RCSD1	-0.405104	0.000701311	99	-1.02403	0.000242491	-1	-0.0864536	0.60497	99
6813	92181	ENSG00000168246	UBTD2	-0.163759	0.207977	99	-0.369747	0.181979	99	-0.0435617	0.802769	99
4565	92170	ENSG00000148824	MTG1	-0.311113	0.00885615	99	-0.416333	0.130232	99	-0.223761	0.14756	99
2643	92162	ENSG00000167874	TMEM88	0.454806	2.5e-05	99	1.1035	8.76e-05	1	0.304219	0.0443097	99
7551	92140	ENSG00000147649	MTDH	0.150397	0.358991	99	0.262647	0.352505	99	-0.104046	0.52739	99
7705	92126	ENSG00000171451	DSEL	-0.0975001	0.400518	99	-0.64347	0.0181474	99	-0.672304	3.89e-06	99
523	92106	ENSG00000154814	OXNAD1	-1.05293	4.41e-15	99	-1.44651	8.25e-07	-1	-0.38523	0.00970727	99
4963	92105	ENSG00000149262	INTS4	-0.407016	0.0189336	99	-0.15011	0.608963	99	0.147745	0.35677	99
8032	92092	ENSG00000146858	ZC3HAV1L	0.0633692	0.488669	99	0.131506	0.657444	99	0.0983435	0.552909	99
1762	92017	ENSG00000048471	SNX29	-0.834305	1.87e-07	99	-1.05556	0.000161432	-1	0.333788	0.0263908	99
7656	91949	ENSG00000168434	COG7	-0.129173	0.387455	99	-0.503511	0.0657671	99	-0.438031	0.00307007	99
9209	91947	ENSG00000140450	ARRDC4	0.0290587	0.822983	99	-0.159423	0.584622	99	-0.11842	0.46695	99
4748	91942	ENSG00000164182	NDUFAF2	-0.455122	0.0127643	99	-0.274167	0.330058	99	0.331203	0.0276442	99
1681	91875	ENSG00000136319	TTC5	-0.573893	1.03e-07	99	-0.668612	0.014169	99	0.0392426	0.822005	99
1857	91860	ENSG00000129007	CALML4	0.74429	3.98e-07	99	0.338606	0.222862	99	-0.254783	0.0962657	99
5039	91833	ENSG00000140153	WDR20	-0.372954	0.0223427	99	-0.230019	0.420112	99	0.232443	0.131231	99
4725	91801	ENSG00000137760	ALKBH8	-0.459773	0.0123081	99	-0.878742	0.00143245	99	-0.205532	0.186831	99
443	91782	ENSG00000147457	CHMP7	-1.06935	2.74e-16	99	-1.88991	1.53e-09	-1	-0.453043	0.00215982	99
7778	91752	ENSG00000170396	ZNF804A	0.0836311	0.4182	99	0.456081	0.0963058	99	0.282241	0.0635986	99
9582	91750	ENSG00000205659	LIN52	0.0161682	0.929104	99	-0.277075	0.324584	99	-0.251715	0.100496	99
2764	91746	ENSG00000083896	YTHDC1	-0.51107	4.4e-05	99	-0.915227	0.000932519	99	0.211335	0.173394	99
4083	91694	ENSG00000154359	LONRF1	0.378878	0.0030329	99	0.262138	0.353465	99	-0.290424	0.0555505	99
8211	91687	ENSG00000120334	CENPL	0.104064	0.53341	99	-0.380637	0.168418	99	-0.358271	0.0165992	99
9573	91663	ENSG00000179820	MYADM	-0.0176526	0.926505	99	-0.391591	0.155865	99	-0.177575	0.260098	99
6117	91662	ENSG00000142405	NLRP12	0.354429	0.101412	99	0.940797	0.000682784	99	0.256403	0.0940324	99
4755	91647	ENSG00000171953	ATPAF2	-0.252471	0.0128967	99	-0.645971	0.0177104	99	-0.332792	0.0268549	99
6349	91646	ENSG00000173809	TDRD12	0.106575	0.130859	99	0.300725	0.282469	99	0.148488	0.354239	99
587	91624	ENSG00000162614	NEXN	1.58609	2.33e-14	1	1.36056	2.71e-06	1	-0.456153	0.00200301	99
1768	91614	ENSG00000121690	DEPDC7	-0.395505	1.99e-07	99	-0.805659	0.00328945	99	-0.665566	4.92e-06	99
6890	91612	ENSG00000258289	CHURC1	0.131234	0.220251	99	-0.0796399	0.792532	99	-0.168637	0.287123	99
3760	91607	ENSG00000172716	SLFN11	0.567518	0.00136168	99	0.390663	0.15674	99	-0.510602	0.000509253	99
4889	91603	ENSG00000198783	ZNF830	-0.390352	0.0168271	99	-0.65732	0.0158082	99	-0.086356	0.60531	99
9104	91584	ENSG00000221866	PLXNA4	0.0295239	0.790341	99	-0.902729	0.00108648	99	-0.791333	4.5e-08	99
8151	91582	ENSG00000187051	RPS19BP1	0.156191	0.518797	99	0.728947	0.0075807	99	0.451813	0.00222668	99
167	91574	ENSG00000130921	C12orf65	-1.0362	1.56e-23	99	-1.12579	6.46e-05	-1	0.259107	0.0906915	99
9297	91544	ENSG00000158062	UBXN11	-0.0283469	0.8529	99	-0.473535	0.0838913	99	-0.43267	0.00345525	99
928	91543	ENSG00000134321	RSAD2	1.82235	1.65e-11	1	1.26193	1.06e-05	1	-0.746616	2.6e-07	99
2013	91526	ENSG00000065413	ANKRD44	-0.539137	1.1e-06	99	-0.139002	0.637663	99	0.42747	0.0038769	99
6436	91522	ENSG00000050767	COL23A1	0.177542	0.143606	99	0.753364	0.00583137	99	0.597209	4.43e-05	99
8073	91452	ENSG00000107897	ACBD5	0.0909457	0.496941	99	-0.267812	0.342012	99	-0.295666	0.0510962	99
5666	91445	ENSG00000138942	RNF185	0.274305	0.05668	99	1.09639	9.64e-05	1	0.52604	0.000336497	99
5280	91433	ENSG00000166965	RCCD1	-0.268927	0.0326719	99	-0.0308099	0.923278	99	0.156508	0.326689	99
3433	91408	ENSG00000134717	BTF3L4	-0.521699	0.000555095	99	-0.839255	0.00225488	99	0.0571392	0.740755	99
3283	91404	ENSG00000187231	SESTD1	1.08796	0.000335538	99	1.30889	5.55e-06	1	-0.240499	0.117867	99
3638	91392	ENSG00000196653	ZNF502	-0.489056	0.000951012	99	-0.127384	0.667932	99	0.177013	0.261736	99
7034	91373	ENSG00000197355	UAP1L1	0.0834015	0.246959	99	-0.307968	0.270463	99	-0.368516	0.0136331	99
9671	91369	ENSG00000154945	ANKRD40	0.0117715	0.951141	99	-0.82732	0.00258003	99	-0.760455	1.51e-07	99
7829	91368	ENSG00000237190	CDKN2AIPNL	0.107868	0.430814	99	0.527552	0.0533775	99	-0.0431049	0.804784	99
612	91355	ENSG00000100068	LRP5L	-0.596988	3.47e-14	99	-0.319903	0.250848	99	0.429533	0.00370655	99
3162	91298	ENSG00000133641	C12orf29	-0.663293	0.000229559	99	-1.05479	0.000162935	-1	-0.290655	0.055351	99
3423	91289	ENSG00000100258	LMF2	-0.60169	0.000543412	99	-0.339084	0.222169	99	0.23097	0.133817	99
1158	91272	ENSG00000145919	BOD1	-0.927894	5.67e-10	99	-0.626514	0.0213981	99	0.373053	0.0124832	99
4247	91179	ENSG00000244486	SCARF2	-0.284269	0.00438495	99	-0.329707	0.235977	99	0.088618	0.594892	99
6590	91151	ENSG00000140993	TIGD7	-0.250247	0.167941	99	-0.174356	0.547783	99	0.00679095	0.969988	99
6277	91147	ENSG00000164953	TMEM67	-0.121174	0.120909	99	-1.19824	2.52e-05	-1	-0.921796	1.54e-10	99
6414	91137	ENSG00000164209	SLC25A46	0.198455	0.140681	99	-0.456645	0.0958692	99	-0.519398	0.000402168	99
9697	91133	ENSG00000154655	L3MBTL4	0.00543449	0.96075	99	0.6826	0.0123107	99	0.624583	1.89e-05	99
6198	91120	ENSG00000197124	ZNF682	-0.208419	0.111623	99	-0.577541	0.0342284	99	-0.324609	0.0309955	99
9552	91057	ENSG00000109881	CCDC34	-0.0241695	0.921805	99	0.0115719	0.97127	99	0.163338	0.304103	99
4708	91050	ENSG00000181982	CCDC149	0.24423	0.0118626	99	-0.0672894	0.825925	99	-0.259338	0.0904071	99
5538	91039	ENSG00000142002	DPP9	-0.206147	0.0484067	99	-0.119881	0.686899	99	0.21946	0.156141	99
577	91010	ENSG00000161791	FMNL3	-1.20906	1.83e-14	-1	-1.51839	2.98e-07	-1	-1.21649	2.81e-17	-1
6794	90993	ENSG00000157613	CREB3L1	0.108883	0.204992	99	0.638013	0.0191807	99	0.438286	0.00305316	99
1959	90990	ENSG00000167702	KIFC2	-0.737914	7.85e-07	99	-0.851111	0.00197507	99	-0.21396	0.167756	99
6422	90987	ENSG00000278062	ZNF251	-0.186507	0.14104	99	-0.552736	0.0429019	99	-0.424735	0.00411417	99
1981	90957	ENSG00000163214	DHX57	-0.357357	9.24e-07	99	-0.791264	0.00387065	99	-0.503337	0.000616482	99
442	90956	ENSG00000133597	ADCK2	-0.859921	2.73e-16	99	-0.895624	0.00118161	99	0.18785	0.231345	99
2054	90952	ENSG00000149564	ESAM	0.721168	1.39e-06	99	0.818659	0.00284431	99	-0.0733064	0.663603	99
9425	90933	ENSG00000146063	TRIM41	-0.0250907	0.888656	99	0.231485	0.416888	99	0.265647	0.0823177	99
3479	90853	ENSG00000134668	SPOCD1	0.409401	0.000640574	99	0.106379	0.721257	99	-0.17597	0.265002	99
1822	90850	ENSG00000167962	ZNF598	-0.507956	3.16e-07	99	-0.386899	0.161071	99	0.0746615	0.657552	99
9561	90843	ENSG00000180964	TCEAL8	0.0255089	0.924121	99	0.0307244	0.92347	99	0.0425661	0.807213	99
622	90806	ENSG00000174606	ANGEL2	-0.902488	4.58e-14	99	-0.804547	0.00333382	99	0.445667	0.00256848	99
3004	90780	ENSG00000163348	PYGO2	-0.600253	0.000121707	99	-1.13091	6.05e-05	-1	-0.32057	0.0333279	99
6700	90736	ENSG00000182518	FAM104B	-0.224905	0.186061	99	-0.668212	0.0142218	99	-0.31732	0.0352784	99
6039	90701	ENSG00000166562	SEC11C	0.316456	0.0922293	99	0.859985	0.00178791	99	0.116525	0.475165	99
6556	90693	ENSG00000169193	CCDC126	0.246857	0.16352	99	0.188774	0.514015	99	-0.096459	0.560437	99
8334	90678	ENSG00000148356	LRSAM1	0.0588082	0.562023	99	0.29436	0.293677	99	0.245072	0.110427	99
942	90673	ENSG00000235194	PPP1R3E	-0.700088	1.98e-11	99	-0.782045	0.00428117	99	0.154635	0.332873	99
8920	90649	ENSG00000256229	ZNF486	-0.0777486	0.735875	99	-0.212377	0.4586	99	-0.0191602	0.915018	99
720	90639	ENSG00000240230	COX19	-0.976754	3.81e-13	99	-1.31499	5.1e-06	-1	0.624788	1.88e-05	99
5333	90637	ENSG00000178381	ZFAND2A	0.435597	0.0351683	99	0.0246062	0.938054	99	-0.0403519	0.817014	99
7588	90634	ENSG00000139597	N4BP2L1	-0.186373	0.368604	99	-0.0202447	0.949606	99	-0.107383	0.513683	99
1683	90624	ENSG00000186687	LYRM7	-1.11843	1.04e-07	-1	-1.2631	1.05e-05	-1	-0.154179	0.334288	99
2529	90594	ENSG00000171291	ZNF439	-0.9808	1.5e-05	99	-1.19652	2.58e-05	-1	-0.252307	0.0996403	99
6142	90592	ENSG00000196757	ZNF700	-0.368937	0.103361	99	-0.0455704	0.88417	99	0.19191	0.220376	99
9214	90525	ENSG00000138606	SHF	-0.0221494	0.824009	99	-0.461574	0.0922835	99	-0.419596	0.0046179	99
3978	90522	ENSG00000167645	YIF1B	0.509167	0.00233005	99	0.608003	0.0256221	99	0.0717378	0.671077	99
5700	90507	ENSG00000141295	SCRN2	-0.174599	0.0593081	99	-0.5838	0.0322894	99	-0.741499	3.18e-07	99
6845	90485	ENSG00000127903	ZNF835	-0.155646	0.212379	99	-0.688264	0.0116049	99	-0.82675	1.04e-08	99
9286	90480	ENSG00000179271	GADD45GIP1	0.035782	0.849653	99	-0.0199517	0.950262	99	-0.128822	0.426311	99
856	90459	ENSG00000104626	ERI1	0.723778	5.74e-12	99	0.933261	0.000747957	99	0.515292	0.000449268	99
1899	90441	ENSG00000173545	ZNF622	0.59813	5.44e-07	99	0.527692	0.0533211	99	-0.465881	0.00158963	99
5871	90427	ENSG00000104081	BMF	-0.159786	0.0752804	99	-0.730121	0.0074951	99	-0.878944	1.07e-09	99
510	90423	ENSG00000250565	ATP6V1E2	-0.800593	2.77e-15	99	-0.615702	0.0238091	99	0.331071	0.0277084	99
8238	90411	ENSG00000180398	MCFD2	0.083542	0.53936	99	0.21628	0.450414	99	0.0416968	0.810709	99
1725	90407	ENSG00000163900	TMEM41A	-0.348536	1.41e-07	99	-0.375629	0.174501	99	0.058095	0.735955	99
5890	90390	ENSG00000164758	MED30	-0.152775	0.0771723	99	0.636982	0.0193716	99	0.48001	0.00111771	99
6445	90379	ENSG00000132017	DCAF15	-0.201275	0.145599	99	-0.1782	0.538599	99	0.0660777	0.698441	99
4803	90378	ENSG00000141858	SAMD1	-0.27359	0.0141312	99	-0.752235	0.00589573	99	-0.595468	4.67e-05	99
2715	90355	ENSG00000181751	MACIR	0.838498	3.62e-05	99	0.739616	0.0067659	99	-0.00839425	0.962505	99
5725	90342	ENSG00000249715	FER1L5	0.129761	0.0615837	99	0.423284	0.123862	99	0.239232	0.11993	99
253	90338	ENSG00000170949	ZNF160	-0.605073	3.1e-20	99	-0.943583	0.000660595	99	0.213074	0.169735	99
4986	90333	ENSG00000204604	ZNF468	-0.288693	0.0202694	99	-0.227658	0.425476	99	-0.0121358	0.946331	99
4457	90326	ENSG00000041988	THAP3	-0.182808	0.00694896	99	0.0403592	0.897902	99	0.173705	0.271642	99
6164	90324	ENSG00000142039	CCDC97	0.305214	0.106755	99	0.540414	0.0477457	99	-0.150402	0.347472	99
9747	90321	ENSG00000196214	ZNF766	-0.00443865	0.979026	99	-0.805456	0.00329641	99	-0.903643	3.56e-10	99
3078	90317	ENSG00000204611	ZNF616	-0.449663	0.000173644	99	-0.523662	0.0552281	99	-0.0409772	0.813879	99
2604	90313	ENSG00000167543	TP53I13	-0.730453	2.08e-05	99	-0.687858	0.0116537	99	0.216575	0.162075	99
4936	90273	ENSG00000278565	CEACAM21	0.193705	0.0178419	99	-0.31227	0.263227	99	-0.344774	0.0214306	99
2944	90233	ENSG00000204519	ZNF551	-0.601096	9.26e-05	99	-1.1166	7.33e-05	-1	-0.901496	3.92e-10	99
5906	90231	ENSG00000116685	KIAA2013	0.399046	0.0784397	99	0.890185	0.00125755	99	0.285868	0.0599474	99
6810	90204	ENSG00000168612	ZSWIM1	-0.206323	0.207345	99	-0.438393	0.11052	99	0.244971	0.110594	99
4325	90203	ENSG00000124104	SNX21	0.188717	0.00522917	99	-0.0375581	0.904794	99	-0.195189	0.211766	99
2492	90196	ENSG00000204070	SYS1	-0.605018	1.26e-05	99	-1.02269	0.000246269	-1	0.102931	0.532324	99
4246	90139	ENSG00000157570	TSPAN18	-0.53662	0.00438194	99	-0.717524	0.00854931	99	0.0382339	0.826022	99
521	90135	ENSG00000184887	BTBD6	-0.83544	4.23e-15	99	-0.472917	0.0842531	99	0.554084	0.000154335	99
776	90121	ENSG00000158526	TSR2	-0.732402	1.27e-12	99	-0.865835	0.00167526	99	0.175495	0.2664	99
3941	90102	ENSG00000144824	PHLDB2	-0.55074	0.00212627	99	-0.726251	0.00780772	99	-0.406474	0.0061598	99
2023	90075	ENSG00000168661	ZNF30	-1.05354	1.19e-06	99	-0.906052	0.00104578	99	-0.0940474	0.571413	99
2667	90060	ENSG00000147144	CCDC120	-0.615693	2.82e-05	99	0.0110434	0.972251	99	0.508296	0.000540212	99
5353	90007	ENSG00000167470	MIDN	0.313684	0.0364814	99	0.259137	0.359362	99	-0.162409	0.307014	99
8546	89970	ENSG00000159579	RSPRY1	0.146218	0.624922	99	0.637399	0.0192915	99	0.257404	0.0928046	99
5990	89953	ENSG00000137171	KLC4	-0.176186	0.0862231	99	-0.28328	0.313382	99	-0.031197	0.858198	99
586	89941	ENSG00000140983	RHOT2	-1.02721	2.17e-14	99	-0.387431	0.160459	99	0.779787	7.08e-08	99
5306	89910	ENSG00000151148	UBE3B	0.235185	0.0335094	99	0.35813	0.196985	99	-0.143521	0.371902	99
357	89894	ENSG00000198270	TMEM116	-0.736986	1.23e-17	99	-1.01868	0.000258722	-1	-0.176812	0.262374	99
6433	89890	ENSG00000165572	KBTBD6	-0.186248	0.143456	99	-0.425124	0.122128	99	-0.403397	0.00659821	99
7202	89887	ENSG00000197483	ZNF628	0.108913	0.280403	99	-0.242079	0.394035	99	-0.434235	0.00334346	99
7103	89872	ENSG00000143595	AQP10	0.195927	0.258729	99	0.689028	0.0115161	99	0.436807	0.00315729	99
4677	89857	ENSG00000172578	KLHL6	0.465354	0.0109786	99	-0.280443	0.318499	99	-0.581228	7.13e-05	99
9179	89849	ENSG00000168010	ATG16L2	-0.0395135	0.814569	99	0.738059	0.0068781	99	0.279018	0.0668706	99
8399	89848	ENSG00000197948	FCHSD1	-0.072452	0.581913	99	0.724338	0.00796651	99	0.910774	2.56e-10	99
8686	89846	ENSG00000127084	FGD3	-0.0823368	0.668977	99	0.539473	0.0481472	99	0.25917	0.0906244	99
7465	89845	ENSG00000124574	ABCC10	-0.10799	0.339635	99	-0.360617	0.193849	99	-0.220856	0.153631	99
1746	89801	ENSG00000049769	PPP1R3F	-0.847567	1.58e-07	99	-0.744163	0.00642614	99	-0.443856	0.00267665	99
7183	89797	ENSG00000166833	NAV2	0.137724	0.276321	99	0.44042	0.108716	99	0.396779	0.00760264	99
5597	89796	ENSG00000134369	NAV1	-0.244257	0.052194	99	-0.593002	0.0295539	99	-0.292075	0.0541157	99
728	89781	ENSG00000100099	HPS4	-0.590042	4.34e-13	99	-0.766549	0.00505891	99	-0.147374	0.358138	99
9302	89766	ENSG00000177398	UMODL1	-0.0249753	0.853711	99	0.000822419	0.997966	99	0.071381	0.672798	99
1441	89122	ENSG00000146833	TRIM4	-0.581642	1.31e-08	99	-1.34527	3.34e-06	-1	0.0508798	0.768958	99
4009	88455	ENSG00000076513	ANKRD13A	0.46141	0.00254886	99	0.333343	0.230657	99	-0.354905	0.0176967	99
4077	87178	ENSG00000138035	PNPT1	0.506034	0.00300885	99	0.441404	0.107879	99	-0.117535	0.470564	99
9080	85865	ENSG00000105793	GTPBP10	-0.034645	0.784214	99	-0.377195	0.172663	99	-0.40995	0.00571314	99
9735	85480	ENSG00000145777	TSLP	0.00430132	0.972197	99	0.502416	0.066325	99	0.402791	0.00669049	99
1732	85478	ENSG00000139537	CCDC65	-0.797163	1.47e-07	99	-0.549796	0.0440124	99	0.135221	0.402441	99
3374	85476	ENSG00000168827	GFM1	-0.602084	0.000474742	99	-0.932942	0.000750594	99	-0.0132067	0.941773	99
8809	85464	ENSG00000141298	SSH2	0.0591535	0.70373	99	0.29234	0.2972	99	0.162257	0.307399	99
1191	85462	ENSG00000137460	FHDC1	0.555117	9.3e-10	99	0.380234	0.168825	99	-0.20801	0.181216	99
9002	85461	ENSG00000115183	TANC1	0.027431	0.76435	99	0.615202	0.0239208	99	0.521306	0.000381237	99
1590	85460	ENSG00000178163	ZNF518B	-0.648609	4.8e-08	99	-0.368413	0.183645	99	0.403119	0.00664011	99
3703	85458	ENSG00000150764	DIXDC1	-0.309952	0.00117517	99	-0.576487	0.0345231	99	-0.481139	0.00108779	99
7734	85455	ENSG00000140323	DISP2	0.0828032	0.406559	99	-0.664153	0.0147948	99	-0.825582	1.09e-08	99
3497	85451	ENSG00000132478	UNK	-0.493339	0.000670543	99	-0.0856678	0.775867	99	0.272097	0.074553	99
1157	85450	ENSG00000148841	ITPRIP	1.17129	5.63e-10	1	1.07691	0.0001229	1	-0.561631	0.000124924	99
5345	85444	ENSG00000133739	LRRCC1	0.200977	0.0358766	99	-0.00162018	0.996316	99	-0.108932	0.506809	99
7899	85442	ENSG00000171798	KNDC1	0.0621401	0.45006	99	-0.832532	0.00243437	99	-1.01922	1.37e-12	-1
8899	85440	ENSG00000116641	DOCK7	-0.0566328	0.726831	99	-0.174051	0.548367	99	-0.173268	0.272997	99
7270	85437	ENSG00000139168	ZCRB1	0.164196	0.294863	99	0.0504319	0.871024	99	-0.0633635	0.710696	99
2611	85415	ENSG00000131941	RHPN2	-0.311377	2.15e-05	99	-0.108645	0.71568	99	0.131396	0.416979	99
1389	85414	ENSG00000158715	SLC45A3	-1.11448	8.34e-09	-1	-1.54533	1.92e-07	-1	-0.179022	0.25594	99
673	85413	ENSG00000004809	SLC22A16	0.867879	1.33e-13	99	0.10749	0.718621	99	-0.628421	1.68e-05	99
6828	85406	ENSG00000135392	DNAJC14	-0.116506	0.20998	99	0.359157	0.195647	99	0.33002	0.028184	99
1573	85403	ENSG00000144597	EAF1	0.476854	4.16e-08	99	0.716922	0.00860489	99	-0.330802	0.0278171	99
1676	85379	ENSG00000197077	KIAA1671	-0.827574	9.72e-08	99	-0.285838	0.309012	99	0.272559	0.0740703	99
2	85378	ENSG00000128159	TUBGCP6	-1.12008	3.39e-61	-1	-1.21963	1.88e-05	-1	-0.191108	0.222595	99
7152	85365	ENSG00000119523	ALG2	-0.174189	0.269011	99	-0.393475	0.153726	99	-0.26104	0.0881976	99
1093	85364	ENSG00000247315	ZCCHC3	-0.868394	2.13e-10	99	-0.468732	0.0872081	99	0.498538	0.000698727	99
2108	85363	ENSG00000132256	TRIM5	1.39449	1.98e-06	1	0.932923	0.000750594	99	-0.411985	0.00545635	99
7790	85329	ENSG00000133317	LGALS12	-0.110631	0.420777	99	-0.363137	0.19042	99	-0.153208	0.337784	99
9299	85320	ENSG00000121270	ABCC11	-0.025357	0.853213	99	0.761332	0.00533562	99	0.772815	9.28e-08	99
546	85315	ENSG00000170915	PAQR8	-1.17318	6.52e-15	-1	-1.4967	4.05e-07	-1	0.31314	0.0378995	99
6060	85302	ENSG00000188878	FBF1	-0.181738	0.0948672	99	-0.171621	0.55461	99	0.035732	0.837273	99
1748	85025	ENSG00000135211	TMEM60	1.30261	1.59e-07	1	0.554759	0.0421716	99	-0.49737	0.000718012	99
3321	85021	ENSG00000135597	REPS1	-0.495387	0.000381066	99	-1.26729	9.87e-06	-1	-0.583126	6.75e-05	99
3360	85015	ENSG00000123552	USP45	-0.466316	0.000456604	99	-0.867197	0.00164702	99	-0.620385	2.16e-05	99
8823	85014	ENSG00000244187	TMEM141	-0.0635793	0.709053	99	-0.787998	0.00401455	99	-0.57909	7.61e-05	99
3790	85013	ENSG00000132406	TMEM128	-0.279169	0.00148244	99	-0.158826	0.585934	99	0.0648324	0.703975	99
3958	84993	ENSG00000138629	UBL7	-0.366335	0.00223131	99	-1.08306	0.00011414	-1	-0.042574	0.807213	99
865	84991	ENSG00000134453	RBM17	-1.06041	6.58e-12	99	-0.567674	0.0374579	99	0.788299	5.08e-08	99
2116	84988	ENSG00000160972	PPP1R16A	-0.512094	2.04e-06	99	-0.769741	0.0048843	99	-0.232751	0.130721	99
8668	84986	ENSG00000213390	ARHGAP19	-0.0721479	0.664247	99	0.328244	0.238049	99	0.272187	0.0744731	99
4894	84985	ENSG00000147689	FAM83A	0.253627	0.0169795	99	-0.437465	0.111318	99	-0.449875	0.00232861	99
9795	84978	ENSG00000171877	FRMD5	0.000718619	0.993262	99	0.542138	0.0470686	99	0.563528	0.000118555	99
2272	84976	ENSG00000154309	DISP1	-0.669015	4.36e-06	99	-0.557876	0.040938	99	-0.334236	0.0261589	99
6214	84975	ENSG00000182544	MFSD5	0.201785	0.113671	99	-0.121781	0.682006	99	-0.172675	0.27475	99
5144	84971	ENSG00000130734	ATG4D	0.294498	0.0268878	99	0.139641	0.636386	99	-0.0953719	0.565221	99
2399	84969	ENSG00000124191	TOX2	-0.757855	7.8e-06	99	-0.0653499	0.831544	99	0.668124	4.5e-06	99
5834	84967	ENSG00000181817	LSM10	0.366016	0.071463	99	0.076865	0.800193	99	-0.198249	0.203878	99
4435	84961	ENSG00000108306	FBXL20	0.419873	0.00661352	99	0.326259	0.241042	99	-0.123311	0.447399	99
7499	84959	ENSG00000154127	UBASH3B	0.206477	0.346499	99	1.38992	1.83e-06	1	0.378637	0.0111279	99
3054	84958	ENSG00000142765	SYTL1	-0.690479	0.000151282	99	-0.586439	0.0314769	99	0.313896	0.0374192	99
8042	84957	ENSG00000054967	RELT	0.0789487	0.490943	99	0.742472	0.00655394	99	0.806889	2.4e-08	99
5742	84954	ENSG00000008382	MPND	0.261105	0.0632664	99	-0.507954	0.0631829	99	-0.682204	2.76e-06	99
8746	84953	ENSG00000133816	MICAL2	0.0704575	0.68649	99	-1.47872	5.28e-07	-1	-0.534417	0.000267643	99
9683	84950	ENSG00000134748	PRPF38A	0.00930442	0.956534	99	-0.944911	0.000651104	99	-0.608431	3.15e-05	99
1807	84948	ENSG00000278016	TIGD5	-0.604664	2.91e-07	99	-0.918856	0.000892113	99	-0.0205576	0.90953	99
3403	84947	ENSG00000122335	SERAC1	0.231718	0.000526049	99	1.57265	1.32e-07	1	1.76697	1.33e-33	1
6138	84946	ENSG00000135521	LTV1	-0.277793	0.103185	99	-0.21129	0.460674	99	0.0076494	0.966248	99
9046	84945	ENSG00000139826	ABHD13	0.0297885	0.776117	99	0.270982	0.335954	99	0.382266	0.0103198	99
3099	84942	ENSG00000177082	WDR73	-0.73933	0.00019016	99	-0.540798	0.0476106	99	0.495116	0.000760276	99
4938	84941	ENSG00000196684	HSH2D	0.595796	0.017921	99	0.514054	0.0600806	99	-0.373299	0.0124247	99
7513	84936	ENSG00000166140	ZFYVE19	-0.122784	0.349716	99	-0.156371	0.591977	99	0.0361736	0.83555	99
9221	84932	ENSG00000129472	RAB2B	-0.03555	0.826098	99	-1.54623	1.9e-07	-1	-0.497915	0.00070899	99
1850	84930	ENSG00000120539	MASTL	0.839774	3.81e-07	99	0.839606	0.00224846	99	0.0135061	0.940357	99
1798	84928	ENSG00000146842	TMEM209	-0.687943	2.65e-07	99	-0.898663	0.00113858	99	0.11009	0.501869	99
5450	84926	ENSG00000167778	SPRYD3	-0.387516	0.0420393	99	-1.5609	1.55e-07	-1	-0.129554	0.42354	99
2505	84924	ENSG00000186017	ZNF566	-0.470017	1.31e-05	99	-1.27944	8.42e-06	-1	-0.926502	1.23e-10	99
8467	84923	ENSG00000133193	FAM104A	-0.0902651	0.598914	99	-1.26239	1.06e-05	-1	-0.350437	0.0192327	99
2679	84922	ENSG00000179943	FIZ1	-0.300969	2.99e-05	99	-0.363462	0.190038	99	-0.0150335	0.933356	99
9421	84919	ENSG00000158615	PPP1R15B	-0.024947	0.887429	99	0.740795	0.00667407	99	0.356897	0.0170316	99
8814	84914	ENSG00000198466	ZNF587	-0.0384357	0.706186	99	-0.848064	0.00204437	99	-0.796103	3.72e-08	99
9569	84913	ENSG00000168874	ATOH8	-0.00945128	0.925402	99	0.10682	0.719977	99	0.0386907	0.824198	99
3044	84912	ENSG00000205060	SLC35B4	-0.600171	0.000142117	99	-0.384884	0.163386	99	0.103607	0.529227	99
9591	84910	ENSG00000153214	TMEM87B	0.0110517	0.931845	99	-0.2313	0.417315	99	-0.212563	0.170788	99
3237	84905	ENSG00000131061	ZNF341	0.340894	0.000290394	99	0.430937	0.116918	99	-0.0544956	0.751966	99
5346	84901	ENSG00000176953	NFATC2IP	-0.380752	0.0358917	99	-0.900905	0.00110972	99	-0.696102	1.69e-06	99
1832	84900	ENSG00000135119	RNFT2	-0.5669	3.4e-07	99	-0.573504	0.0355002	99	0.0321887	0.853805	99
7286	84899	ENSG00000125247	TMTC4	-0.152457	0.298069	99	-0.321206	0.24889	99	-0.187092	0.233292	99
664	84898	ENSG00000120594	PLXDC2	1.12314	1.13e-13	1	1.60854	8e-08	1	-0.58624	6.18e-05	99
6151	84897	ENSG00000154144	TBRG1	-0.161307	0.104638	99	0.204994	0.475517	99	0.34742	0.0203689	99
6561	84896	ENSG00000138138	ATAD1	-0.267105	0.164067	99	-0.464665	0.0900423	99	-0.23547	0.126019	99
5330	84890	ENSG00000181915	ADO	-0.3595	0.0349362	99	-0.448113	0.102394	99	-0.100881	0.541315	99
478	84888	ENSG00000138600	SPPL2A	1.42793	8.97e-16	1	0.830281	0.0024937	99	-0.806735	2.42e-08	99
4480	84886	ENSG00000119280	C1orf198	0.225591	0.00731312	99	0.107515	0.71862	99	-0.0666671	0.695634	99
823	84885	ENSG00000160446	ZDHHC12	1.18227	3.09e-12	1	1.41256	1.33e-06	1	-0.338565	0.0240844	99
965	84881	ENSG00000165526	RPUSD4	-0.974051	3.47e-11	99	-0.668583	0.0141695	99	0.487337	0.000929914	99
9435	84879	ENSG00000168389	MFSD2A	0.0110628	0.892675	99	0.839908	0.0022436	99	0.647699	8.99e-06	99
5846	84878	ENSG00000119574	ZBTB45	-0.196784	0.0724597	99	-0.403096	0.143591	99	-0.0425173	0.80727	99
5908	84876	ENSG00000276045	ORAI1	-0.230744	0.0785605	99	-0.936132	0.000722768	99	-0.200471	0.198633	99
1672	84875	ENSG00000178685	PARP10	1.19653	9.37e-08	1	1.07298	0.000129475	1	-0.280484	0.065281	99
1323	84874	ENSG00000144026	ZNF514	-0.570541	4e-09	99	-0.517661	0.0581732	99	-0.113903	0.485605	99
9806	84872	ENSG00000135482	ZC3H10	0.000827342	0.994913	99	-0.621052	0.0226072	99	-0.309091	0.0407836	99
1614	84869	ENSG00000145439	CBR4	-0.889607	6.27e-08	99	-0.752238	0.00589573	99	0.445876	0.00255818	99
2324	84868	ENSG00000135077	HAVCR2	0.744363	5.8e-06	99	1.08667	0.000109752	1	-0.387667	0.00922411	99
4264	84866	ENSG00000149582	TMEM25	-0.23531	0.00454306	99	-0.724647	0.00793977	99	-0.610046	3e-05	99
3166	84865	ENSG00000135637	CCDC142	-0.481194	0.000231499	99	-1.10299	8.83e-05	-1	-0.502798	0.000624507	99
53	84861	ENSG00000099910	KLHL22	-1.54718	4.06e-33	-1	-1.28701	7.56e-06	-1	0.630205	1.58e-05	99
4393	84859	ENSG00000186001	LRCH3	-0.294143	0.00616184	99	0.0043358	0.989657	99	0.31623	0.0359327	99
6153	84851	ENSG00000183718	TRIM52	-0.401292	0.104735	99	-0.977288	0.000436756	99	-0.0558169	0.746133	99
9283	84844	ENSG00000100410	PHF5A	-0.0389439	0.847872	99	-0.0685327	0.822319	99	0.0889014	0.593786	99
7332	84838	ENSG00000162714	ZNF496	0.110597	0.308851	99	0.444456	0.105473	99	0.541355	0.0002209	99
182	84836	ENSG00000114779	ABHD14B	-1.26548	4.8e-23	-1	-1.66387	3.8e-08	-1	0.260786	0.0885441	99
266	84824	ENSG00000132185	FCRLA	-1.08583	7.22e-20	-1	-0.979287	0.000426371	99	0.384102	0.00993218	99
8553	84823	ENSG00000176619	LMNB2	0.101172	0.628428	99	-0.405838	0.140935	99	-0.198433	0.203429	99
6963	84818	ENSG00000163702	IL17RC	0.137186	0.232339	99	-0.238731	0.401141	99	-0.296667	0.0501892	99
1880	84817	ENSG00000129235	TXNDC17	0.744352	4.77e-07	99	0.450613	0.100347	99	-0.561922	0.000124105	99
5486	84816	ENSG00000130347	RTN4IP1	-0.185084	0.0447392	99	-0.197515	0.493309	99	-0.128257	0.42847	99
9145	84811	ENSG00000137656	BUD13	0.0254206	0.803422	99	0.291834	0.298137	99	0.122653	0.450137	99
7329	84807	ENSG00000167604	NFKBID	0.126343	0.308713	99	0.741908	0.00659069	99	0.718317	7.56e-07	99
3081	84804	ENSG00000135953	MFSD9	0.557547	0.000174792	99	0.538408	0.048596	99	0.167913	0.289318	99
1116	84795	ENSG00000119943	PYROXD2	-1.08249	3.21e-10	-1	-0.419061	0.127695	99	0.688932	2.18e-06	99
1995	84790	ENSG00000167553	TUBA1C	0.610156	1e-06	99	0.744905	0.00638434	99	-0.297992	0.0490652	99
3079	84775	ENSG00000198182	ZNF607	-0.406887	0.000173805	99	-1.24054	1.42e-05	-1	-1.26391	1.65e-18	-1
5703	84765	ENSG00000161551	ZNF577	-0.272269	0.0594232	99	-1.39553	1.7e-06	-1	-0.584698	6.45e-05	99
5964	84759	ENSG00000115289	PCGF1	-0.25714	0.0843942	99	0.206556	0.47158	99	0.361108	0.0157536	99
9174	84752	ENSG00000237172	B3GNT9	0.0276394	0.812368	99	-0.0492121	0.874351	99	-0.0580221	0.736143	99
5336	84750	ENSG00000172728	FUT10	-0.219835	0.0352413	99	-0.580819	0.0331898	99	-0.603088	3.72e-05	99
1646	84747	ENSG00000175970	UNC119B	-0.782469	7.9e-08	99	-1.38577	1.93e-06	-1	-0.852114	3.5e-09	99
6640	84722	ENSG00000134222	PSRC1	0.13039	0.177021	99	0.250104	0.377508	99	0.164663	0.299798	99
2168	84720	ENSG00000165282	PIGO	-0.474545	2.64e-06	99	-1.06083	0.000150487	-1	-0.893292	5.67e-10	99
432	84707	ENSG00000133134	BEX2	-0.893796	1.44e-16	99	-0.643184	0.0182032	99	0.243217	0.113398	99
6727	84706	ENSG00000166123	GPT2	0.182418	0.192126	99	0.962087	0.00052774	99	0.584785	6.43e-05	99
821	84705	ENSG00000130299	GTPBP3	-0.691092	2.78e-12	99	-0.975876	0.000445115	99	-0.384252	0.00989948	99
8806	84698	ENSG00000180881	CAPS2	0.0610955	0.703521	99	-0.00611114	0.984983	99	0.0145046	0.935813	99
4791	84696	ENSG00000143994	ABHD1	-0.26498	0.0136939	99	-0.551865	0.0431953	99	-0.210243	0.176057	99
1164	84695	ENSG00000115318	LOXL3	0.863941	6e-10	99	0.666661	0.0144476	99	-0.29831	0.0488505	99
5896	84693	ENSG00000124370	MCEE	-0.277295	0.0777216	99	-0.124323	0.675951	99	0.156408	0.327055	99
8298	84692	ENSG00000138483	CCDC54	0.065214	0.554574	99	0.277491	0.323792	99	0.283626	0.0621634	99
8477	84689	ENSG00000166928	MS4A14	-0.169408	0.60189	99	-0.782285	0.0042689	99	-0.87347	1.37e-09	99
7800	84687	ENSG00000108819	PPP1R9B	-0.0908596	0.424101	99	-1.27157	9.36e-06	-1	-1.0195	1.36e-12	-1
1359	84680	ENSG00000110455	ACCS	-0.730585	6.4e-09	99	-0.212261	0.458858	99	0.211701	0.172571	99
3763	84679	ENSG00000065923	SLC9A7	-0.341589	0.00137343	99	-1.30225	6.07e-06	-1	-1.71734	5.34e-32	-1
2224	84678	ENSG00000089094	KDM2B	-0.575484	3.47e-06	99	-1.41726	1.25e-06	-1	-0.435506	0.00325337	99
360	84674	ENSG00000132357	CARD6	1.20128	1.45e-17	1	1.31309	5.21e-06	1	-0.0689478	0.684253	99
4521	84671	ENSG00000197937	ZNF347	-0.346904	0.00811188	99	-0.797771	0.00359973	99	-0.612731	2.75e-05	99
4304	84669	ENSG00000170832	USP32	0.404676	0.00507931	99	0.653979	0.0163555	99	0.117199	0.472031	99
5235	84668	ENSG00000122591	FAM126A	-0.148548	0.0303732	99	-0.748807	0.00612929	99	-0.944592	5.3e-11	99
8656	84662	ENSG00000126603	GLIS2	-0.033969	0.66029	99	0.425276	0.121984	99	0.317948	0.0348876	99
8485	84661	ENSG00000162961	DPY30	0.114533	0.603583	99	0.235071	0.408961	99	0.149214	0.351787	99
9346	84656	ENSG00000140632	GLYR1	0.0256153	0.866387	99	-0.269577	0.338789	99	-0.216528	0.162156	99
6667	84650	ENSG00000123179	EBPL	0.268554	0.182027	99	0.514432	0.059876	99	0.271272	0.0755233	99
8038	84649	ENSG00000062282	DGAT2	0.136885	0.490438	99	0.344516	0.214828	99	0.0840633	0.615434	99
4923	84640	ENSG00000170185	USP38	0.411717	0.0174355	99	0.479252	0.0801129	99	-0.352047	0.0186565	99
2429	84636	ENSG00000147138	GPR174	-0.575472	9.01e-06	99	-0.93328	0.000747957	99	-1.1924	1.11e-16	-1
7516	84632	ENSG00000169129	AFAP1L2	-0.15329	0.349984	99	-0.125307	0.673359	99	0.0190694	0.915383	99
1095	84628	ENSG00000196358	NTNG2	1.42561	2.15e-10	1	1.72193	1.64e-08	1	0.194088	0.214609	99
9408	84627	ENSG00000225614	ZNF469	-0.0278459	0.884548	99	-1.1981	2.53e-05	-1	-1.30164	1.66e-19	-1
848	84626	ENSG00000133619	KRBA1	-0.692544	5.22e-12	99	-0.309756	0.267384	99	0.479451	0.00113327	99
4183	84622	ENSG00000180626	ZNF594	-0.438788	0.00393464	99	-0.825097	0.00264168	99	-0.784741	5.85e-08	99
2961	84619	ENSG00000197114	ZGPAT	-0.50166	9.71e-05	99	-0.438102	0.110773	99	0.0220174	0.903194	99
4195	84617	ENSG00000176014	TUBB6	-0.312531	0.004021	99	-0.234674	0.409718	99	0.0659588	0.698832	99
8345	84614	ENSG00000185278	ZBTB37	0.0635827	0.565151	99	0.910149	0.000995811	99	1.649	8.65e-30	1
7224	84612	ENSG00000124171	PARD6B	-0.110988	0.285684	99	-0.512578	0.0608609	99	-0.30164	0.0462162	99
2303	84572	ENSG00000090581	GNPTG	-0.584987	5.33e-06	99	-0.110996	0.709982	99	0.521499	0.000379459	99
2132	84561	ENSG00000221955	SLC12A8	0.491331	2.21e-06	99	0.991326	0.000365788	99	0.440418	0.00290783	99
5619	84557	ENSG00000101460	MAP1LC3A	-0.192244	0.0535697	99	0.0164949	0.958441	99	0.247409	0.106998	99
8979	84552	ENSG00000178184	PARD6G	0.0298098	0.755561	99	0.00624514	0.984868	99	0.0288511	0.869099	99
3522	84549	ENSG00000198042	MAK16	-0.559475	0.000728846	99	-0.561091	0.0397871	99	0.000150233	0.999301	99
6893	84548	ENSG00000269556	TMEM185A	-0.158749	0.220377	99	0.524554	0.0548016	99	0.667309	4.63e-06	99
903	84545	ENSG00000055950	MRPL43	-0.867458	1.17e-11	99	-0.345525	0.213433	99	0.604314	3.58e-05	99
6759	84542	ENSG00000162929	KIAA1841	0.149711	0.19726	99	0.47122	0.0854961	99	0.510701	0.000507946	99
6964	84541	ENSG00000163376	KBTBD8	-0.211171	0.232421	99	-0.253388	0.371057	99	-0.112048	0.493506	99
405	84532	ENSG00000154930	ACSS1	-0.813254	7.2e-17	99	-1.03369	0.000215153	-1	0.133456	0.409139	99
2001	84525	ENSG00000171476	HOPX	-0.705723	1.01e-06	99	-0.20906	0.465582	99	0.44219	0.00278525	99
6017	84524	ENSG00000144161	ZC3H8	-0.269948	0.0882661	99	-1.13359	5.83e-05	-1	-1.16614	5e-16	-1
4489	84519	ENSG00000111644	ACRBP	0.324786	0.00737589	99	1.08101	0.000117015	1	0.17233	0.275592	99
681	84516	ENSG00000166847	DCTN5	-0.491925	1.62e-13	99	0.0864964	0.773501	99	0.511922	0.000491154	99
9183	84515	ENSG00000125885	MCM8	0.0362936	0.816618	99	-0.446782	0.103524	99	-0.421928	0.00438215	99
3046	84514	ENSG00000167925	GHDC	-0.273248	0.000145428	99	-0.11602	0.697063	99	0.175171	0.267225	99
8633	84503	ENSG00000189164	ZNF527	-0.0840305	0.652542	99	-0.964256	0.000513202	99	-1.46371	4.65e-24	-1
5683	84498	ENSG00000112584	FAM120B	-0.257585	0.0579999	99	-0.252436	0.372972	99	0.135836	0.400288	99
7860	84466	ENSG00000145794	MEGF10	0.079048	0.438738	99	0.752309	0.00589497	99	0.837549	6.59e-09	99
9242	84465	ENSG00000157890	MEGF11	-0.0251957	0.833164	99	0.744301	0.00641996	99	0.699273	1.51e-06	99
611	84461	ENSG00000215041	NEURL4	-0.834236	3.43e-14	99	-1.15741	4.32e-05	-1	-0.48469	0.000994292	99
4605	84460	ENSG00000166432	ZMAT1	-0.38025	0.00955177	99	-0.852681	0.00193837	99	-0.779537	7.14e-08	99
8407	84458	ENSG00000196233	LCOR	-0.125481	0.583928	99	0.513335	0.0604583	99	0.0465144	0.78858	99
6033	84456	ENSG00000198945	L3MBTL3	-0.227022	0.0904361	99	-0.994711	0.000349951	99	-0.743285	2.96e-07	99
8547	84455	ENSG00000203965	EFCAB7	-0.048758	0.625002	99	-0.303117	0.278396	99	-0.412275	0.00542437	99
963	84450	ENSG00000243943	ZNF512	-1.0592	3.39e-11	99	-0.779984	0.00438364	99	0.580809	7.21e-05	99
7579	84449	ENSG00000160961	ZNF333	0.143846	0.366418	99	0.729077	0.00757229	99	0.417299	0.00485822	99
4797	84445	ENSG00000107816	LZTS2	-0.365025	0.0138368	99	-0.791052	0.00387927	99	-0.518406	0.000412836	99
5458	84444	ENSG00000104885	DOT1L	0.162437	0.042349	99	-0.0933099	0.754656	99	-0.27137	0.0754134	99
3057	84443	ENSG00000147234	FRMPD3	-0.491568	0.000153463	99	-0.0938388	0.753302	99	0.300845	0.0468167	99
6869	84441	ENSG00000184384	MAML2	-0.229837	0.217066	99	0.0136665	0.965109	99	0.0307053	0.860457	99
401	84440	ENSG00000131242	RAB11FIP4	-1.07721	6.04e-17	99	-0.806948	0.00323792	99	0.23813	0.121753	99
373	84433	ENSG00000198286	CARD11	-1.08901	2.35e-17	-1	-0.959698	0.000542828	99	0.30936	0.0405952	99
3542	84376	ENSG00000168172	HOOK3	0.470666	0.000776429	99	-0.0580131	0.851312	99	-0.511108	0.000502548	99
2785	84364	ENSG00000149182	ARFGAP2	-0.663616	4.81e-05	99	-1.00005	0.000327378	-1	0.0507001	0.769256	99
8480	84343	ENSG00000163755	HPS3	-0.10264	0.603563	99	0.533162	0.0508531	99	0.369641	0.0133613	99
9396	84340	ENSG00000164347	GFM2	0.0207403	0.880722	99	0.326916	0.240007	99	0.298967	0.0483093	99
9532	84337	ENSG00000130165	ELOF1	-0.0165462	0.916441	99	-1.33675	3.75e-06	-1	-0.674426	3.63e-06	99
9739	84336	ENSG00000091947	TMEM101	0.00635252	0.975119	99	-0.172018	0.55355	99	-0.165996	0.295587	99
9705	84335	ENSG00000204673	AKT1S1	-0.00716036	0.963539	99	-1.21849	1.91e-05	-1	-1.24843	4.16e-18	-1
4740	84333	ENSG00000180628	PCGF5	0.568487	0.0126425	99	-0.660706	0.0152906	99	-1.02558	9.94e-13	-1
6730	84330	ENSG00000133250	ZNF414	-0.198856	0.192305	99	-0.927253	0.000802758	99	-0.879443	1.05e-09	99
396	84329	ENSG00000122986	HVCN1	-1.57475	5.28e-17	-1	-1.7967	5.44e-09	-1	0.299568	0.047815	99
3557	84328	ENSG00000162441	LZIC	0.409075	0.000805548	99	-0.869029	0.00161603	99	-0.660169	5.93e-06	99
4543	84327	ENSG00000132846	ZBED3	-0.380338	0.00840015	99	-0.491214	0.0727897	99	-0.400557	0.007009	99
9684	84324	ENSG00000205323	SARNP	0.0127164	0.957219	99	-0.0400079	0.898744	99	0.032134	0.853958	99
1480	84320	ENSG00000230124	ACBD6	-0.741635	1.92e-08	99	-0.945786	0.000645568	99	0.0989807	0.550087	99
6627	84318	ENSG00000120647	CCDC77	-0.246573	0.175381	99	-0.179202	0.536384	99	-0.0211347	0.907292	99
2924	84317	ENSG00000136710	CCDC115	-0.568458	8.83e-05	99	-0.81754	0.0028815	99	0.0973201	0.556749	99
4326	84315	ENSG00000164077	MON1A	-0.188758	0.00522917	99	-0.377415	0.172405	99	-0.328435	0.0289912	99
5647	84314	ENSG00000179029	TMEM107	-0.2626	0.0554418	99	-0.341471	0.218892	99	0.137311	0.394922	99
4844	84313	ENSG00000131475	VPS25	0.480615	0.0155426	99	1.03297	0.000217082	1	0.192065	0.219956	99
3293	84312	ENSG00000100916	BRMS1L	-0.321015	0.00034443	99	-0.632495	0.0202245	99	-0.211363	0.173364	99
2659	84311	ENSG00000277936	MRPL45	-0.790089	2.76e-05	99	-0.931816	0.000760503	99	0.0358993	0.836492	99
5558	84310	ENSG00000146540	C7orf50	-0.25338	0.0497868	99	-0.156714	0.591262	99	0.134668	0.404536	99
343	84309	ENSG00000168101	NUDT16L1	-1.1267	6.36e-18	-1	-0.433094	0.11501	99	0.772195	9.51e-08	99
8558	84307	ENSG00000186812	ZNF397	0.0882258	0.630438	99	0.485243	0.0763134	99	0.166156	0.295094	99
7063	84304	ENSG00000149761	NUDT22	0.183526	0.250774	99	0.521181	0.0564603	99	0.314851	0.0368348	99
2726	84298	ENSG00000139233	LLPH	0.702809	3.81e-05	99	-0.117175	0.693939	99	-0.714921	8.54e-07	99
7127	84296	ENSG00000147536	GINS4	0.172224	0.262654	99	0.343224	0.216608	99	0.119332	0.463389	99
9401	84295	ENSG00000156531	PHF6	-0.0169076	0.882373	99	-0.466291	0.08894	99	-0.630796	1.55e-05	99
7515	84294	ENSG00000147679	UTP23	-0.19883	0.349825	99	-1.10704	8.36e-05	-1	-0.856678	2.89e-09	99
2534	84290	ENSG00000256812	CAPNS2	0.498479	1.53e-05	99	0.745395	0.00635153	99	0.375928	0.0117565	99
7580	84289	ENSG00000168395	ING5	-0.108098	0.366604	99	-1.22034	1.86e-05	-1	-1.0863	4.1e-14	-1
6070	84287	ENSG00000171307	ZDHHC16	-0.197144	0.0958007	99	-0.823903	0.00267901	99	-0.155034	0.331481	99
3303	84286	ENSG00000127419	TMEM175	-0.524477	0.000355841	99	0.395582	0.151543	99	0.612474	2.77e-05	99
3925	84285	ENSG00000175376	EIF1AD	-0.416927	0.00204622	99	-0.64463	0.0179524	99	-0.0930273	0.575926	99
9630	84283	ENSG00000163472	TMEM79	0.0122038	0.942779	99	0.0199418	0.950262	99	0.0736852	0.661989	99
855	84282	ENSG00000181481	RNF135	1.23433	5.61e-12	1	1.95817	5.42e-10	1	-0.230734	0.134193	99
3342	84281	ENSG00000187699	C2orf88	0.549038	0.000417441	99	0.683478	0.0122056	99	-0.069664	0.68047	99
1660	84280	ENSG00000148925	BTBD10	0.68205	8.77e-08	99	0.519852	0.0571055	99	-0.527539	0.000323157	99
7366	84275	ENSG00000171612	SLC25A33	-0.0926879	0.314685	99	-0.0949091	0.750717	99	0.0214944	0.905459	99
5980	84274	ENSG00000110871	COQ5	0.248762	0.0856101	99	0.486688	0.0754555	99	0.0944537	0.569704	99
1983	84272	ENSG00000119820	YIPF4	0.828337	9.38e-07	99	0.632309	0.020258	99	-0.59103	5.34e-05	99
6720	84271	ENSG00000100227	POLDIP3	-0.296326	0.189554	99	-0.216305	0.450414	99	-0.0376306	0.828836	99
6662	84269	ENSG00000125611	CHCHD5	0.198505	0.180973	99	0.211938	0.459515	99	0.102411	0.53454	99
1531	84268	ENSG00000129197	RPAIN	-1.00504	2.97e-08	99	-1.13214	5.94e-05	-1	0.281815	0.0640181	99
6126	84267	ENSG00000165118	C9orf64	0.200732	0.102035	99	-0.187345	0.517173	99	-0.21909	0.156917	99
1435	84266	ENSG00000125652	ALKBH7	-0.941203	1.26e-08	99	-0.667962	0.0142558	99	0.625917	1.82e-05	99
8120	84265	ENSG00000121851	POLR3GL	0.120129	0.512828	99	0.211716	0.459949	99	0.0457771	0.791969	99
917	84264	ENSG00000103253	HAGHL	-0.723199	1.4e-11	99	-0.632654	0.0202087	99	-0.0147649	0.934805	99
6791	84263	ENSG00000119471	HSDL2	0.231584	0.204342	99	0.36908	0.182798	99	-0.0923002	0.579159	99
4766	84262	ENSG00000157778	PSMG3	-0.392746	0.0131393	99	-0.375994	0.174129	99	0.0630308	0.712055	99
9764	84260	ENSG00000139437	TCHP	0.00295881	0.983656	99	0.222039	0.437776	99	0.16724	0.291458	99
8077	84259	ENSG00000137692	DCUN1D5	0.11683	0.498697	99	-0.502446	0.066325	99	-0.458581	0.00189071	99
2101	84256	ENSG00000059122	FLYWCH1	-0.527901	1.91e-06	99	-0.700891	0.010176	99	-0.432239	0.00349109	99
1912	84255	ENSG00000157800	SLC37A3	0.671165	5.97e-07	99	1.31815	4.89e-06	1	0.412426	0.00540684	99
9053	84254	ENSG00000004660	CAMKK1	0.0409646	0.776731	99	0.362746	0.190921	99	0.347948	0.0201527	99
6286	84253	ENSG00000136895	GARNL3	-0.108688	0.122443	99	-0.0870941	0.771908	99	0.0134328	0.940707	99
9358	84248	ENSG00000122068	FYTTD1	0.04608	0.870607	99	-0.339068	0.222169	99	-0.48284	0.00104333	99
2509	84246	ENSG00000133398	MED10	-0.62147	1.33e-05	99	-0.916985	0.000913013	99	0.215812	0.163689	99
384	84245	ENSG00000037757	MRI1	-1.03882	3.17e-17	99	-0.675811	0.0131797	99	0.473493	0.00131724	99
6874	84243	ENSG00000204160	ZDHHC18	0.175689	0.217638	99	0.700184	0.0102471	99	0.153355	0.337261	99
9478	84240	ENSG00000131732	ZCCHC9	-0.0234979	0.901145	99	-0.180599	0.532909	99	-0.174389	0.269563	99
9328	84239	ENSG00000127249	ATP13A4	0.0192802	0.861615	99	0.523933	0.0551162	99	0.483342	0.00102913	99
9366	84236	ENSG00000144468	RHBDD1	0.0310142	0.871557	99	-0.408437	0.138144	99	-0.542127	0.000216435	99
9585	84233	ENSG00000171202	TMEM126A	0.0153276	0.929962	99	-0.537453	0.0489748	99	-0.263063	0.0856543	99
5475	84232	ENSG00000179632	MAF1	-0.216884	0.043787	99	-1.18138	3.15e-05	-1	-0.238324	0.121428	99
6213	84231	ENSG00000131653	TRAF7	-0.183362	0.11367	99	-0.357629	0.19765	99	-0.172187	0.275954	99
6101	84225	ENSG00000141497	ZMYND15	0.307466	0.0996784	99	0.0688572	0.821572	99	-0.281619	0.0642148	99
9111	84224	ENSG00000142794	NBPF3	0.0435951	0.792707	99	-0.912409	0.000967959	99	-1.20258	6.31e-17	-1
9692	84223	ENSG00000114473	IQCG	-0.00838734	0.959927	99	-0.968456	0.000487405	99	-0.901382	3.94e-10	99
2578	84219	ENSG00000127580	WDR24	-0.324323	1.85e-05	99	-0.839853	0.00224433	99	-0.572575	9.17e-05	99
4519	84206	ENSG00000183496	MEX3B	-0.297057	0.00799011	99	-0.11828	0.690973	99	0.110184	0.501562	99
7339	84203	ENSG00000168454	TXNDC2	0.133357	0.310433	99	0.553099	0.0427999	99	0.559839	0.000131178	99
9662	84196	ENSG00000090686	USP48	-0.0158614	0.950738	99	-0.0401719	0.898351	99	0.0310621	0.858721	99
9634	84193	ENSG00000183576	SETD3	0.013756	0.943228	99	0.321596	0.248345	99	0.262593	0.0862421	99
4852	84188	ENSG00000197601	FAR1	0.425305	0.0158146	99	1.14709	4.89e-05	1	0.230175	0.135245	99
1373	84186	ENSG00000147905	ZCCHC7	-0.858353	7.47e-09	99	-1.05124	0.000170849	-1	0.353941	0.0179996	99
3290	84181	ENSG00000124177	CHD6	-0.636369	0.000341771	99	-1.10187	8.97e-05	-1	-0.789929	4.77e-08	99
6251	84174	ENSG00000101082	SLA2	-0.21373	0.117845	99	0.260916	0.355724	99	0.328849	0.0288034	99
4823	84173	ENSG00000115459	ELMOD3	0.321365	0.0147696	99	0.891348	0.00124244	99	0.3671	0.0140201	99
2217	84172	ENSG00000125630	POLR1B	-0.599478	3.36e-06	99	-0.907111	0.00103072	99	-0.381838	0.0104085	99
6458	84167	ENSG00000105072	C19orf44	-0.229854	0.148427	99	-0.729087	0.00757229	99	-0.42052	0.00451806	99
5415	84166	ENSG00000140853	NLRC5	0.543136	0.0406335	99	0.87993	0.00141316	99	-0.0471442	0.786173	99
3279	84164	ENSG00000100325	ASCC2	-0.524499	0.0003333	99	-1.69786	2.32e-08	-1	-0.356697	0.017088	99
5349	84162	ENSG00000138688	KIAA1109	0.241959	0.0359804	99	1.15497	4.45e-05	1	1.48396	1.13e-24	1
8596	84159	ENSG00000150347	ARID5B	-0.0833414	0.638768	99	0.097392	0.74399	99	0.125323	0.439514	99
6626	84154	ENSG00000197498	RPF2	-0.271807	0.175381	99	-0.378413	0.171106	99	0.175701	0.265787	99
3207	84153	ENSG00000172922	RNASEH2C	-0.502357	0.000269184	99	0.389496	0.157965	99	0.751651	2.13e-07	99
5776	84146	ENSG00000122482	ZNF644	-0.246556	0.0666199	99	-0.752039	0.00590742	99	-0.567512	0.000106232	99
7697	84144	ENSG00000097096	SYDE2	-0.078685	0.39801	99	-0.464973	0.0898049	99	-0.367494	0.0139122	99
6973	84140	ENSG00000170264	FAM161A	-0.159148	0.234446	99	-0.948272	0.000626494	99	-0.632196	1.49e-05	99
9431	84138	ENSG00000103061	SLC7A6OS	0.0364886	0.891405	99	-0.623877	0.0219835	99	-0.357937	0.0167002	99
3634	84135	ENSG00000164338	UTP15	-0.565897	0.000944257	99	-0.591526	0.0299568	99	-0.18289	0.245088	99
112	84134	ENSG00000158882	TOMM40L	0.850524	2.82e-26	99	1.33729	3.73e-06	1	0.325195	0.0306803	99
6223	84133	ENSG00000183579	ZNRF3	-0.213262	0.11436	99	-0.199491	0.488846	99	-0.047425	0.78491	99
8068	84132	ENSG00000106346	USP42	-0.167306	0.496288	99	-0.0771502	0.799418	99	-0.0466272	0.788236	99
1379	84128	ENSG00000115368	WDR75	-0.967681	7.88e-09	99	-0.811322	0.00309053	99	0.314115	0.0372931	99
8900	84124	ENSG00000160908	ZNF394	-0.0492157	0.727318	99	-0.404749	0.141993	99	-0.0642986	0.706296	99
8158	84108	ENSG00000156374	PCGF6	-0.0847678	0.51989	99	-0.156303	0.592118	99	-0.116073	0.476735	99
1001	84106	ENSG00000133246	PRAM1	0.582512	6.93e-11	99	0.462434	0.091656	99	-0.339287	0.0237464	99
3447	84105	ENSG00000132570	PCBD2	-0.545282	0.00056901	99	-1.13152	5.99e-05	-1	-0.957866	2.81e-11	99
8863	84102	ENSG00000136052	SLC41A2	0.0429629	0.717362	99	-0.612188	0.0246144	99	-1.05961	1.67e-13	-1
4448	84101	ENSG00000136014	USP44	-0.287609	0.00686097	99	-0.98902	0.000377181	99	-0.966626	1.86e-11	99
7196	84100	ENSG00000113966	ARL6	-0.0783159	0.279657	99	-0.595073	0.0289649	99	-1.00776	2.44e-12	-1
2695	84085	ENSG00000118496	FBXO30	0.605564	3.3e-05	99	0.253677	0.370648	99	-0.376741	0.0115618	99
6862	84083	ENSG00000121988	ZRANB3	-0.112915	0.213739	99	0.176704	0.541865	99	0.334436	0.0260602	99
5782	84079	ENSG00000105186	ANKRD27	-0.234575	0.0672805	99	-0.196522	0.495652	99	-0.020185	0.91093	99
6798	84078	ENSG00000120696	KBTBD7	0.234726	0.205907	99	-0.598386	0.0280759	99	-0.370145	0.0132337	99
2105	84072	ENSG00000143452	HORMAD1	0.517507	1.95e-06	99	1.19469	2.65e-05	1	0.72864	5.17e-07	99
7546	84071	ENSG00000118690	ARMC2	-0.0672831	0.358514	99	-0.785662	0.00411508	99	-0.86358	2.14e-09	99
5623	84068	ENSG00000120519	SLC10A7	-0.229171	0.0537491	99	0.0662578	0.828811	99	0.355496	0.0175027	99
5198	84067	ENSG00000051009	FAM160A2	0.372035	0.0290663	99	0.89766	0.00115422	99	0.155437	0.33023	99
5854	84065	ENSG00000186501	TMEM222	-0.25468	0.073598	99	-0.348731	0.209212	99	0.112085	0.493446	99
2878	84064	ENSG00000167220	HDHD2	-0.528401	7.37e-05	99	-0.456937	0.0956756	99	0.135252	0.402398	99
2415	84062	ENSG00000047579	DTNBP1	0.589028	8.52e-06	99	0.361807	0.192136	99	-0.356408	0.0171786	99
8103	84061	ENSG00000102158	MAGT1	0.164545	0.50558	99	-0.466239	0.0889532	99	-0.310622	0.0396838	99
594	84058	ENSG00000005448	WDR54	-1.26972	2.7e-14	-1	-0.702572	0.0100076	99	0.524108	0.000353296	99
3212	84057	ENSG00000121211	MND1	0.652067	0.0002716	99	0.692913	0.0110687	99	-0.0935787	0.573542	99
6508	84056	ENSG00000102781	KATNAL1	-0.204252	0.155842	99	-0.0444908	0.887104	99	0.218812	0.157393	99
686	84034	ENSG00000132205	EMILIN2	1.16254	1.94e-13	1	0.94868	0.000623553	99	-0.638579	1.21e-05	99
3247	84033	ENSG00000154358	OBSCN	-0.389767	0.000300685	99	-1.13776	5.52e-05	-1	-1.30391	1.46e-19	-1
1418	84002	ENSG00000176597	B3GNT5	0.660917	1.05e-08	99	0.096563	0.746016	99	-0.489817	0.000873707	99
1091	83999	ENSG00000183762	KREMEN1	0.957183	2.1e-10	99	1.06283	0.00014649	1	0.301182	0.0465585	99
9620	83992	ENSG00000077063	CTTNBP2	0.0103619	0.939463	99	-0.864369	0.00170283	99	-0.887434	7.37e-10	99
7967	83990	ENSG00000136492	BRIP1	0.10813	0.468932	99	0.540258	0.0478045	99	0.363044	0.0151814	99
2154	83989	ENSG00000113391	FAM172A	-0.660098	2.47e-06	99	0.243279	0.391488	99	0.622168	2.04e-05	99
72	83988	ENSG00000104490	NCALD	-1.1847	1.45e-30	-1	-0.655553	0.0161069	99	0.482248	0.00105739	99
8248	83983	ENSG00000178093	TSSK6	-0.0732268	0.541806	99	-0.251682	0.374462	99	-0.169935	0.282954	99
2462	83982	ENSG00000276879	IFI27L2	1.00379	1.1e-05	99	1.1591	4.23e-05	1	-0.0825116	0.622541	99
1686	83943	ENSG00000184903	IMMP2L	-0.776947	1.07e-07	99	-0.675175	0.0132555	99	-0.49669	0.000729758	99
9500	83941	ENSG00000162604	TM2D1	-0.0137299	0.908675	99	-0.33289	0.231254	99	-0.164532	0.300141	99
6666	83940	ENSG00000147687	TATDN1	-0.246802	0.181871	99	-0.536437	0.0494144	99	-0.396317	0.0076845	99
4115	83939	ENSG00000144895	EIF2A	-0.593989	0.00324619	99	-0.498453	0.0685975	99	0.279996	0.0658112	99
8232	83937	ENSG00000107551	RASSF4	0.133142	0.538167	99	0.107713	0.71821	99	-0.161146	0.310966	99
8418	83931	ENSG00000196182	STK40	0.0814041	0.587016	99	-0.0137358	0.965074	99	-0.0511931	0.767443	99
3845	83930	ENSG00000010270	STARD3NL	0.540486	0.00170804	99	1.0043	0.000310784	1	-0.086296	0.60558	99
810	83892	ENSG00000110906	KCTD10	-0.729498	2.56e-12	99	-0.215003	0.45286	99	0.582381	6.89e-05	99
1923	83891	ENSG00000109762	SNX25	-0.61667	6.54e-07	99	-0.617744	0.023349	99	-0.333417	0.0265559	99
12	83888	ENSG00000137441	FGFBP2	-0.945929	1.61e-45	99	-0.0147562	0.962031	99	0.688242	2.23e-06	99
6609	83879	ENSG00000144354	CDCA7	0.25132	0.17221	99	0.927364	0.000801793	99	0.490242	0.000863614	99
4503	83877	ENSG00000169490	TM2D2	-0.289538	0.00773333	99	-0.106833	0.719977	99	0.189777	0.226178	99
899	83874	ENSG00000099992	TBC1D10A	-1.1051	1.09e-11	-1	-1.27174	9.35e-06	-1	0.0687472	0.685131	99
7859	83873	ENSG00000156097	GPR61	0.10291	0.437647	99	0.508607	0.0628547	99	0.539675	0.000231611	99
3649	83862	ENSG00000189077	TMEM120A	0.532335	0.000980405	99	0.478114	0.0808661	99	-0.189739	0.226257	99
6802	83861	ENSG00000130363	RSPH3	0.22351	0.206412	99	-0.332734	0.231461	99	-0.455393	0.00204037	99
8000	83860	ENSG00000165632	TAF3	-0.113085	0.479492	99	-1.67509	3.21e-08	-1	-1.75839	2.53e-33	-1
2072	83857	ENSG00000133687	TMTC1	0.408871	1.53e-06	99	0.887242	0.00129731	99	0.725727	5.77e-07	99
7816	83856	ENSG00000106701	FSD1L	0.121658	0.428188	99	0.0974911	0.743778	99	0.0600082	0.727171	99
4618	83854	ENSG00000130812	ANGPTL6	-0.311271	0.00974695	99	0.430044	0.117736	99	0.353997	0.0179813	99
1875	83853	ENSG00000145491	ROPN1L	0.885493	4.51e-07	99	1.59035	1.04e-07	1	0.0524349	0.761457	99
3843	83852	ENSG00000136169	SETDB2	-0.479642	0.00169438	99	-0.709562	0.00928442	99	-0.0488041	0.77831	99
6381	83787	ENSG00000282813	ARMC10	-0.232148	0.136208	99	-0.907386	0.00102744	99	-0.311978	0.0387225	99
3260	83786	ENSG00000126391	FRMD8	-0.295345	0.000317203	99	-1.03213	0.000219328	-1	-0.905143	3.34e-10	99
82	83759	ENSG00000173914	RBM4B	-1.25331	2.39e-29	-1	-0.95937	0.000544929	99	0.538996	0.000235787	99
7014	83758	ENSG00000139194	RBP5	0.100727	0.242916	99	0.183836	0.525478	99	0.185412	0.237966	99
1505	83746	ENSG00000100395	L3MBTL2	-0.492095	2.34e-08	99	-0.67621	0.013126	99	-0.156135	0.327992	99
8193	83744	ENSG00000127081	ZNF484	-0.0995425	0.52808	99	-0.685905	0.0119041	99	-0.519677	0.000398926	99
542	83743	ENSG00000105447	GRWD1	-0.510927	6.21e-15	99	-0.715941	0.00870178	99	0.132094	0.414266	99
8737	83741	ENSG00000008197	TFAP2D	-0.0448362	0.684223	99	1.1053	8.54e-05	1	1.02841	8.63e-13	1
1416	83737	ENSG00000078747	ITCH	-0.810485	1.03e-08	99	0.177892	0.539318	99	0.82924	9.34e-09	99
6947	83734	ENSG00000152348	ATG10	0.261809	0.228504	99	1.1582	4.28e-05	1	0.370415	0.013168	99
6829	83733	ENSG00000182902	SLC25A18	0.120159	0.20998	99	0.699985	0.010267	99	0.337106	0.0247419	99
2925	83732	ENSG00000124784	RIOK1	-0.296222	8.84e-05	99	-0.626404	0.0214205	99	-0.374672	0.0120595	99
6636	83719	ENSG00000090238	YPEL3	-0.136814	0.176794	99	-0.51196	0.06117	99	-0.0435645	0.802769	99
3041	83716	ENSG00000103196	CRISPLD2	0.694922	0.000139783	99	1.1404	5.32e-05	1	0.0274127	0.876	99
7689	83715	ENSG00000187017	ESPN	-0.088122	0.397188	99	-0.45111	0.0999907	99	-0.226271	0.142684	99
9606	83714	ENSG00000053702	NRIP2	-0.009651	0.936679	99	-0.851352	0.00196914	99	-1.39329	5e-22	-1
2960	83707	ENSG00000149743	TRPT1	-0.49451	9.67e-05	99	0.158317	0.586783	99	0.506404	0.000568114	99
643	83706	ENSG00000149781	FERMT3	0.85214	7.92e-14	99	0.745901	0.00631539	99	-0.177163	0.261285	99
5176	83700	ENSG00000166086	JAM3	-0.211999	0.027935	99	-0.283902	0.312288	99	0.101459	0.53877	99
6628	83699	ENSG00000198478	SH3BGRL2	-0.132378	0.175387	99	-0.142659	0.628455	99	0.0508049	0.769221	99
5136	83696	ENSG00000167632	TRAPPC9	-0.328825	0.0264854	99	0.296449	0.290003	99	0.26268	0.0861614	99
8136	83694	ENSG00000198208	RPS6KL1	0.090712	0.516114	99	-0.382969	0.165641	99	-0.651373	7.96e-06	99
9654	83693	ENSG00000103160	HSDL1	-0.0134994	0.947241	99	0.366176	0.186533	99	0.200365	0.198788	99
7481	83692	ENSG00000102181	CD99L2	-0.151519	0.342822	99	0.26027	0.356876	99	0.328392	0.0289977	99
8295	83667	ENSG00000130766	SESN2	0.0620417	0.553592	99	0.204491	0.476568	99	0.198576	0.203101	99
925	83666	ENSG00000138496	PARP9	1.99674	1.62e-11	1	1.53412	2.31e-07	1	-0.740946	3.24e-07	99
503	83658	ENSG00000125971	DYNLRB1	0.67109	2.23e-15	99	0.0611406	0.842192	99	-0.55371	0.000155845	99
7035	83641	ENSG00000065809	FAM107B	-0.412241	0.247196	99	-0.644908	0.0179104	99	0.360307	0.0160058	99
1796	83638	ENSG00000175573	C11orf68	0.582049	2.63e-07	99	0.301154	0.281642	99	-0.370723	0.0130879	99
2040	83637	ENSG00000122515	ZMIZ2	-0.668289	1.29e-06	99	-0.50468	0.0650726	99	-0.021793	0.903907	99
6398	83636	ENSG00000131943	C19orf12	-0.237393	0.139805	99	-0.466121	0.0890209	99	-0.117153	0.472205	99
3927	83608	ENSG00000141428	C18orf21	0.397321	0.00206305	99	0.165593	0.569296	99	-0.300649	0.046978	99
4234	83607	ENSG00000144233	AMMECR1L	-0.364728	0.00425304	99	-1.09801	9.44e-05	-1	-0.131223	0.417526	99
5502	83605	ENSG00000136280	CCM2	-0.138204	0.0453949	99	0.250928	0.375839	99	0.258248	0.091812	99
8536	83596	ENSG00000126453	BCL2L12	0.134854	0.621525	99	0.194374	0.500759	99	0.249978	0.103012	99
5279	83593	ENSG00000266094	RASSF5	-0.39343	0.0326563	99	0.095821	0.748165	99	0.296	0.0507788	99
9016	83592	ENSG00000165568	AKR1E2	-0.029128	0.766667	99	-0.477028	0.0815386	99	-0.359796	0.0161484	99
7803	83591	ENSG00000173451	THAP2	-0.0975138	0.424312	99	0.109176	0.714563	99	0.207427	0.18254	99
3669	83590	ENSG00000164897	TMUB1	-0.377074	0.00103383	99	-0.247223	0.383259	99	0.256378	0.094051	99
7602	83549	ENSG00000130717	UCK1	0.0856553	0.371914	99	-0.177237	0.540749	99	-0.174247	0.27	99
5381	83548	ENSG00000136152	COG3	-0.243223	0.038046	99	-0.133185	0.652703	99	0.0585991	0.733559	99
5612	83547	ENSG00000167705	RILP	0.276462	0.0532111	99	-0.731676	0.00737415	99	-0.647188	9.14e-06	99
8852	83544	ENSG00000119661	DNAL1	-0.0516439	0.715186	99	-1.00425	0.000310867	-1	-0.948386	4.41e-11	99
5173	83541	ENSG00000125898	FAM110A	-0.38597	0.027802	99	-0.557269	0.0411687	99	-0.13821	0.391474	99
4101	83540	ENSG00000143228	NUF2	0.334111	0.00317636	99	0.935465	0.000728353	99	0.652549	7.68e-06	99
8075	83538	ENSG00000204815	TTC25	-0.12329	0.498209	99	-0.741118	0.00665203	99	-0.400253	0.00704886	99
4943	83483	ENSG00000130300	PLVAP	-0.46831	0.0182743	99	-1.57869	1.25e-07	-1	-1.33885	1.69e-20	-1
5291	83480	ENSG00000110060	PUS3	0.286849	0.0329548	99	-0.188493	0.514532	99	-0.45586	0.00201712	99
3867	83479	ENSG00000118197	DDX59	0.379997	0.00178455	99	0.550984	0.0435446	99	0.0027606	0.987403	99
5815	83478	ENSG00000138639	ARHGAP24	0.272215	0.0699874	99	0.716961	0.00860292	99	0.286856	0.0589924	99
8589	83475	ENSG00000129932	DOHH	-0.0652052	0.636658	99	-0.508724	0.0628154	99	-0.435651	0.003242	99
6595	83468	ENSG00000120820	GLT8D2	0.0977562	0.169067	99	0.179186	0.536384	99	0.0143798	0.936382	99
1181	83464	ENSG00000138613	APH1B	0.916404	7.18e-10	99	0.791293	0.00387033	99	-0.463758	0.00167085	99
351	83463	ENSG00000213347	MXD3	1.08865	9.54e-18	1	1.47616	5.46e-07	1	-0.208243	0.180783	99
2331	83452	ENSG00000172007	RAB33B	0.599822	6.02e-06	99	0.97033	0.000477537	99	-0.348183	0.0200871	99
7211	83451	ENSG00000106077	ABHD11	0.136931	0.282039	99	0.663349	0.0149191	99	0.553981	0.000154704	99
9704	83448	ENSG00000129317	PUS7L	-0.00814963	0.962884	99	-0.519705	0.0571793	99	-0.536991	0.00024961	99
5463	83443	ENSG00000169976	SF3B5	-0.344533	0.0430247	99	0.209396	0.464886	99	0.533162	0.000277058	99
8343	83442	ENSG00000142669	SH3BGRL3	-0.119346	0.56445	99	-0.0713929	0.814902	99	0.325332	0.0305998	99
7474	83440	ENSG00000159322	ADPGK	0.160559	0.34215	99	0.540291	0.0477969	99	-0.0503101	0.770955	99
6072	83416	ENSG00000143297	FCRL5	-0.194849	0.0958859	99	0.721401	0.00821001	99	0.965322	1.97e-11	99
774	81932	ENSG00000119431	HDHD3	-0.634272	1.25e-12	99	-0.452708	0.0987982	99	-0.116112	0.476725	99
7840	81931	ENSG00000184635	ZNF93	0.07187	0.432682	99	-0.02945	0.926125	99	-0.11904	0.464563	99
5724	81930	ENSG00000121621	KIF18A	0.185434	0.0614895	99	0.273395	0.33144	99	0.13664	0.397389	99
2289	81929	ENSG00000085415	SEH1L	-0.695065	4.97e-06	99	-0.785958	0.00410502	99	-0.0711983	0.673255	99
1163	81928	ENSG00000149679	CABLES2	-0.426845	5.89e-10	99	-0.0666666	0.827509	99	0.359658	0.0161831	99
7496	81894	ENSG00000155287	SLC25A28	0.266636	0.346404	99	0.482226	0.0781992	99	-0.285656	0.0601515	99
3436	81890	ENSG00000213339	QTRT1	-0.579625	0.000561815	99	-0.757545	0.005568	99	-0.746795	2.58e-07	99
8336	81889	ENSG00000180185	FAHD1	-0.0668364	0.562654	99	-0.746612	0.00627007	99	-0.614226	2.62e-05	99
1987	81887	ENSG00000001497	LAS1L	-0.632731	9.76e-07	99	-0.93542	0.000728353	99	-0.25742	0.0927949	99
5481	81876	ENSG00000174903	RAB1B	0.317271	0.0442379	99	0.0728737	0.811107	99	-0.148728	0.353398	99
8605	81875	ENSG00000143319	ISG20L2	-0.124213	0.643126	99	-0.0459195	0.883259	99	0.221423	0.152449	99
4974	81873	ENSG00000136950	ARPC5L	-0.330485	0.0194294	99	0.293578	0.294981	99	0.432439	0.00347494	99
6051	81858	ENSG00000179526	SHARPIN	-0.188614	0.093412	99	-1.25308	1.2e-05	-1	-0.37176	0.0128136	99
4086	81857	ENSG00000104973	MED25	-0.472881	0.0030392	99	-1.31793	4.9e-06	-1	-0.0438191	0.802069	99
9371	81855	ENSG00000107819	SFXN3	-0.0205684	0.872397	99	-0.352307	0.204456	99	-0.338217	0.0242321	99
7276	81853	ENSG00000137210	TMEM14B	-0.213288	0.296145	99	-0.623364	0.0220983	99	-0.0903553	0.587631	99
5045	81847	ENSG00000118518	RNF146	0.436065	0.0228064	99	0.419744	0.127078	99	-0.232777	0.130688	99
625	81846	ENSG00000133812	SBF2	0.93539	4.9e-14	99	1.4063	1.45e-06	1	0.365589	0.014427	99
5452	81844	ENSG00000169871	TRIM56	0.536345	0.0420778	99	0.831811	0.00245232	99	-0.459724	0.00184317	99
5407	81832	ENSG00000166342	NETO1	0.147839	0.0403595	99	-0.0632391	0.836944	99	-0.180111	0.252837	99
3304	81831	ENSG00000171208	NETO2	0.409436	0.000356561	99	0.61572	0.0238091	99	-0.0809167	0.629608	99
9377	81796	ENSG00000137571	SLCO5A1	-0.0135075	0.874406	99	0.271056	0.335873	99	0.255023	0.0959213	99
7897	81793	ENSG00000174123	TLR10	-0.131292	0.44906	99	0.399125	0.147622	99	0.525707	0.000338983	99
7916	81790	ENSG00000120925	RNF170	-0.166946	0.454631	99	-0.655375	0.0161335	99	-0.266409	0.081373	99
9721	81789	ENSG00000164296	TIGD6	-0.0057043	0.966769	99	0.0706383	0.817202	99	0.0759392	0.652195	99
3428	81786	ENSG00000146054	TRIM7	0.231203	0.000551272	99	0.637553	0.0192614	99	0.432848	0.00344313	99
7753	81704	ENSG00000107099	DOCK8	0.198109	0.41076	99	0.636675	0.019436	99	-0.430241	0.00364612	99
3862	81697	ENSG00000168131	OR2B2	0.306361	0.00176768	99	1.24896	1.27e-05	1	0.81742	1.53e-08	99
7487	81689	ENSG00000135070	ISCA1	0.189228	0.344451	99	-1.0561	0.000160153	-1	-0.71717	7.89e-07	99
8981	81688	ENSG00000112308	C6orf62	0.0581785	0.755561	99	0.022536	0.944001	99	-0.244122	0.111946	99
3240	81669	ENSG00000221978	CCNL2	-0.461335	0.000291272	99	0.0540303	0.86179	99	0.498695	0.000696307	99
835	81631	ENSG00000140941	MAP1LC3B	0.880325	3.79e-12	99	-0.176755	0.541858	99	-0.781515	6.6e-08	99
4877	81628	ENSG00000166925	TSC22D4	0.321806	0.0165158	99	0.403549	0.143127	99	-0.203182	0.192106	99
3521	81624	ENSG00000139734	DIAPH3	0.670074	0.000728328	99	1.00976	0.000288843	1	0.288311	0.057618	99
1999	81622	ENSG00000110057	UNC93B1	1.17652	1.01e-06	1	0.556424	0.0414935	99	-0.635932	1.32e-05	99
621	81619	ENSG00000108219	TSPAN14	0.84656	4.58e-14	99	0.290288	0.300938	99	-0.622167	2.04e-05	99
7711	81618	ENSG00000135916	ITM2C	-0.200333	0.402275	99	0.633062	0.0201276	99	0.57394	8.81e-05	99
5687	81617	ENSG00000102547	CAB39L	0.184796	0.0585609	99	0.380243	0.168825	99	0.162517	0.306719	99
6525	81614	ENSG00000140157	NIPA2	-0.163279	0.158604	99	0.22261	0.436531	99	0.313626	0.0375688	99
5498	81611	ENSG00000143401	ANP32E	0.236209	0.0453087	99	0.206624	0.471449	99	0.069637	0.680551	99
5713	81609	ENSG00000143376	SNX27	0.308756	0.0601647	99	1.16372	3.98e-05	1	0.171893	0.276915	99
7042	81608	ENSG00000145216	FIP1L1	-0.103828	0.247663	99	-0.351104	0.206091	99	-0.0982168	0.553398	99
727	81606	ENSG00000213626	LBH	-1.17437	4.31e-13	-1	-1.75579	1.03e-08	-1	-0.0942307	0.570599	99
1445	81605	ENSG00000167118	URM1	-0.709699	1.4e-08	99	-0.4903	0.073359	99	0.421625	0.00441125	99
7727	81603	ENSG00000171206	TRIM8	-0.118761	0.40511	99	-0.0265925	0.932772	99	0.122231	0.451648	99
4585	81602	ENSG00000102543	CDADC1	0.255212	0.00914956	99	0.728774	0.00759526	99	0.298213	0.0489135	99
7508	81579	ENSG00000123739	PLA2G12A	0.141642	0.348698	99	-0.119181	0.688646	99	-0.256953	0.0933338	99
7943	81577	ENSG00000141098	GFOD2	-0.109981	0.460321	99	-0.536387	0.0494306	99	0.0759672	0.652195	99
382	81576	ENSG00000104957	CCDC130	-1.30588	2.79e-17	-1	-0.632541	0.0202245	99	0.831454	8.54e-09	99
9177	81575	ENSG00000178878	APOLD1	-0.0390517	0.813823	99	-0.065015	0.832236	99	0.111971	0.493789	99
6343	81573	ENSG00000118454	ANKRD13C	-0.230632	0.130241	99	-0.608738	0.0254445	99	-0.481712	0.0010722	99
409	81572	ENSG00000088356	PDRG1	-0.75782	7.9e-17	99	-0.404044	0.14268	99	0.390393	0.00873903	99
7193	81570	ENSG00000162129	CLPB	0.15482	0.278761	99	-0.392971	0.154288	99	-0.38952	0.00889834	99
3010	81566	ENSG00000110925	CSRNP2	-0.541777	0.000124499	99	-0.804381	0.00333718	99	0.0685349	0.68592	99
7148	81565	ENSG00000166579	NDEL1	0.167402	0.266902	99	0.418431	0.128304	99	-0.00170052	0.991804	99
6858	81562	ENSG00000114988	LMAN2L	-0.18725	0.213327	99	-0.409719	0.136778	99	-0.103367	0.5303	99
9148	81559	ENSG00000154370	TRIM11	-0.0416876	0.804059	99	-0.295163	0.292295	99	-0.143899	0.370495	99
7908	81558	ENSG00000121104	FAM117A	-0.121779	0.453083	99	-1.0696	0.000135605	-1	-0.597537	4.39e-05	99
9013	81555	ENSG00000145817	YIPF5	0.0453747	0.765983	99	-0.0502872	0.871239	99	-0.201811	0.195494	99
5698	81553	ENSG00000197872	CYRIA	0.392474	0.0592968	99	0.168687	0.561743	99	-0.4717	0.00137881	99
9657	81552	ENSG00000154978	VOPP1	0.0130695	0.948679	99	0.0382863	0.902883	99	0.128659	0.426813	99
3962	81550	ENSG00000083544	TDRD3	-0.611247	0.00224101	99	-0.749801	0.00606151	99	-0.418431	0.00474206	99
5322	81545	ENSG00000145868	FBXO38	0.23795	0.0345256	99	0.995895	0.000344743	99	0.130607	0.419856	99
7696	81544	ENSG00000158555	GDPD5	-0.125352	0.397387	99	-0.962318	0.000526395	99	-0.354539	0.0178163	99
2868	81543	ENSG00000160233	LRRC3	0.339353	7.09e-05	99	0.992163	0.000361852	99	0.447467	0.0024667	99
4695	81542	ENSG00000139921	TMX1	0.344534	0.011522	99	0.775339	0.0046046	99	-0.120982	0.457086	99
2067	81539	ENSG00000111371	SLC38A1	-0.974151	1.5e-06	99	-1.29286	6.95e-06	-1	0.339646	0.0235962	99
3540	81533	ENSG00000129636	ITFG1	0.470624	0.000766833	99	1.14655	4.91e-05	1	0.0591475	0.731477	99
7285	81502	ENSG00000101294	HM13	0.225374	0.297716	99	-0.524603	0.0547844	99	-0.405027	0.00636274	99
5575	81490	ENSG00000282367	PTDSS2	-0.28344	0.0504551	99	-0.647447	0.0174398	99	-0.198799	0.202629	99
8376	81037	ENSG00000049656	CLPTM1L	-0.105269	0.575086	99	0.340329	0.220441	99	0.425522	0.00404686	99
5065	81034	ENSG00000164933	SLC25A32	-0.253792	0.023408	99	-0.26887	0.340071	99	0.0481831	0.781303	99
1398	81030	ENSG00000124256	ZBP1	1.62037	8.98e-09	1	1.55775	1.61e-07	1	-0.579983	7.4e-05	99
9195	81027	ENSG00000101162	TUBB1	-0.0349601	0.818909	99	-0.208761	0.466119	99	-0.192998	0.21761	99
5179	80896	ENSG00000135838	NPL	0.441978	0.0282664	99	1.17579	3.39e-05	1	0.0998349	0.54624	99
4479	80895	ENSG00000132323	ILKAP	-0.269979	0.00730858	99	-0.517757	0.0581386	99	-0.0499101	0.772799	99
7638	80852	ENSG00000144596	GRIP2	0.0907476	0.382791	99	0.769271	0.00490753	99	0.733916	4.25e-07	99
3827	80851	ENSG00000175137	SH3BP5L	0.34783	0.00163524	99	0.815003	0.00296451	99	0.0925078	0.578136	99
8484	80833	ENSG00000128284	APOL3	-0.114047	0.603563	99	-0.352897	0.203631	99	-0.305756	0.0432502	99
6962	80832	ENSG00000100336	APOL4	0.142613	0.231796	99	0.452507	0.0989307	99	0.364061	0.0148773	99
3202	80830	ENSG00000221963	APOL6	0.94522	0.00026595	99	1.24649	1.31e-05	1	-0.0372363	0.83074	99
8879	80824	ENSG00000111266	DUSP16	-0.0414607	0.719153	99	-2.05932	1.27e-10	-1	-0.758116	1.66e-07	99
9566	80821	ENSG00000100523	DDHD1	0.0132186	0.924555	99	-0.412401	0.134029	99	-0.480027	0.00111771	99
2222	80820	ENSG00000122547	EEPD1	-0.709239	3.45e-06	99	-0.124525	0.675445	99	0.52905	0.000310216	99
9332	80818	ENSG00000125945	ZNF436	-0.0291723	0.861963	99	-0.257649	0.362421	99	-0.343896	0.0217757	99
7651	80790	ENSG00000153815	CMIP	0.134916	0.386965	99	0.252496	0.372876	99	-0.00818207	0.963535	99
2499	80789	ENSG00000185085	INTS5	-0.404997	1.29e-05	99	-0.60605	0.0260903	99	-0.00123419	0.994206	99
7913	80781	ENSG00000182871	COL18A1	0.11781	0.454067	99	0.579194	0.033716	99	0.46777	0.00151799	99
3842	80778	ENSG00000196378	ZNF34	-0.479974	0.00168965	99	-0.596318	0.0286239	99	-0.119847	0.46121	99
567	80777	ENSG00000103018	CYB5B	-0.723187	1.28e-14	99	-0.523634	0.055232	99	0.385647	0.00962652	99
6367	80776	ENSG00000123810	B9D2	0.236697	0.132955	99	-0.0469265	0.880476	99	-0.0733915	0.663372	99
441	80775	ENSG00000144120	TMEM177	-0.88106	2.45e-16	99	-0.622741	0.0222259	99	0.241809	0.115748	99
8353	80774	ENSG00000136490	LIMD2	-0.0905806	0.567444	99	-0.050791	0.870076	99	0.0255185	0.885605	99
7949	80765	ENSG00000172345	STARD5	-0.0898043	0.462854	99	1.08446	0.000112606	1	0.784134	5.96e-08	99
2682	80764	ENSG00000184436	THAP7	-0.559471	3.01e-05	99	-0.800415	0.00349369	99	-0.484069	0.0010104	99
4940	80762	ENSG00000131507	NDFIP1	-0.406917	0.0179874	99	-0.998211	0.000335037	99	-0.172626	0.274787	99
7233	80760	ENSG00000123243	ITIH5	0.13489	0.287353	99	0.752872	0.00586043	99	1.78935	2.38e-34	1
3371	80758	ENSG00000131188	PRR7	-0.538687	0.000466971	99	0.109637	0.713359	99	0.648675	8.68e-06	99
1298	80746	ENSG00000154743	TSEN2	-0.857156	3.17e-09	99	-1.18345	3.06e-05	-1	-0.00954079	0.957852	99
5660	80745	ENSG00000138050	THUMPD2	-0.317486	0.0559782	99	-0.628368	0.0210048	99	-0.410335	0.00566617	99
4380	80742	ENSG00000228186	PRR3	-0.298574	0.00596758	99	-0.828959	0.00253384	99	-0.583002	6.77e-05	99
8712	80741	ENSG00000204428	LY6G5C	-0.0558324	0.675348	99	1.41528	1.29e-06	1	1.25783	2.38e-18	1
3951	80727	ENSG00000136295	TTYH3	0.63815	0.00219498	99	0.00452834	0.989112	99	-0.667428	4.61e-06	99
6168	80724	ENSG00000111271	ACAD10	-0.208923	0.107015	99	0.0750124	0.805164	99	0.192308	0.21933	99
1719	80714	ENSG00000105717	PBX4	-0.981831	1.33e-07	99	-1.20185	2.41e-05	-1	-0.155535	0.329915	99
1310	80709	ENSG00000106948	AKNA	-0.705158	3.47e-09	99	-0.0111029	0.97225	99	0.589944	5.52e-05	99
1886	80705	ENSG00000135951	TSGA10	-0.458606	4.99e-07	99	-0.343707	0.215988	99	-0.0078064	0.965618	99
5467	80381	ENSG00000103855	CD276	0.224544	0.0431635	99	0.618631	0.0231506	99	0.321071	0.0330502	99
8691	80351	ENSG00000107854	TNKS2	-0.0362956	0.670387	99	0.505546	0.0645885	99	0.713144	9.1e-07	99
4262	80349	ENSG00000140395	WDR61	-0.447039	0.00452655	99	-0.730683	0.00745346	99	0.124917	0.441047	99
8429	80347	ENSG00000068120	COASY	0.0930876	0.589475	99	0.261414	0.354891	99	0.0270712	0.877823	99
2804	80346	ENSG00000168476	REEP4	0.421164	5.25e-05	99	0.0556176	0.857383	99	-0.318361	0.0346256	99
6128	80345	ENSG00000196812	ZSCAN16	0.2306	0.102352	99	-0.365452	0.187509	99	-0.463276	0.00168944	99
5169	80344	ENSG00000100897	DCAF11	0.400747	0.0276191	99	-0.276783	0.325056	99	-0.344236	0.0216426	99
626	80342	ENSG00000009790	TRAF3IP3	-1.11296	4.94e-14	-1	-0.171172	0.555566	99	0.818138	1.49e-08	99
2743	80335	ENSG00000164091	WDR82	-0.879482	4.01e-05	99	-1.91015	1.17e-09	-1	0.183611	0.242932	99
1647	80331	ENSG00000101152	DNAJC5	0.758809	7.91e-08	99	0.650707	0.0168986	99	-0.343432	0.0219686	99
3020	80326	ENSG00000135925	WNT10A	-0.491101	0.000129582	99	-0.559532	0.0403655	99	0.0153453	0.932064	99
9440	80325	ENSG00000114626	ABTB1	0.0306886	0.895195	99	0.191889	0.506859	99	0.254958	0.0960115	99
3341	80324	ENSG00000177192	PUS1	-0.472701	0.000409327	99	-0.763646	0.00520994	99	-0.398834	0.00727576	99
8413	80318	ENSG00000165113	GKAP1	0.0753153	0.58638	99	-0.328675	0.23747	99	-0.522051	0.000374015	99
6491	80317	ENSG00000189298	ZKSCAN3	-0.131541	0.152133	99	-0.611476	0.0247857	99	-0.674232	3.65e-06	99
1234	80315	ENSG00000113742	CPEB4	1.12488	1.39e-09	99	1.00556	0.000305299	1	-0.434903	0.00329717	99
7583	80314	ENSG00000120616	EPC1	-0.136906	0.367345	99	-0.452951	0.098627	99	-0.0298581	0.864659	99
6302	80312	ENSG00000138336	TET1	-0.222904	0.123519	99	-1.26903	9.68e-06	-1	-1.19724	8.47e-17	-1
1475	80310	ENSG00000170962	PDGFD	-0.843783	1.85e-08	99	0.216213	0.450537	99	0.778273	7.51e-08	99
5970	80308	ENSG00000160688	FLAD1	-0.172546	0.0848952	99	-0.159289	0.58483	99	0.109905	0.502712	99
2483	80306	ENSG00000118579	MED28	0.810232	1.23e-05	99	0.206751	0.471154	99	-0.629923	1.6e-05	99
5886	80305	ENSG00000170638	TRABD	-0.413367	0.0767826	99	0.500955	0.0671282	99	0.67632	3.4e-06	99
1670	80301	ENSG00000241839	PLEKHO2	0.925448	9.2e-08	99	0.590073	0.0303817	99	-0.600698	4e-05	99
3325	80279	ENSG00000108465	CDK5RAP3	-0.605745	0.000384309	99	0.46772	0.0879358	99	0.826906	1.03e-08	99
7684	80273	ENSG00000109519	GRPEL1	0.117549	0.394397	99	0.127088	0.668558	99	-0.0204509	0.909774	99
2337	80271	ENSG00000086544	ITPKC	0.486991	6.09e-06	99	0.785328	0.00412963	99	0.0707797	0.675109	99
3263	80267	ENSG00000116406	EDEM3	0.466399	0.000319875	99	1.07084	0.00013313	1	0.421197	0.00445215	99
8965	80264	ENSG00000278780	ZNF430	-0.0697066	0.752496	99	-0.520171	0.0569535	99	-0.222394	0.15037	99
6015	80262	ENSG00000125149	C16orf70	0.256944	0.0881059	99	0.537495	0.048963	99	0.187477	0.232246	99
2974	80258	ENSG00000183690	EFHC2	-0.648403	0.000103585	99	-0.40384	0.142884	99	0.102017	0.536342	99
3590	80255	ENSG00000115084	SLC35F5	0.452085	0.00086133	99	0.364992	0.188088	99	-0.320827	0.033181	99
8023	80254	ENSG00000182923	CEP63	0.0955495	0.486844	99	0.956266	0.000566951	99	0.523263	0.000362002	99
3273	80232	ENSG00000162923	WDR26	0.429814	0.000328229	99	-0.106861	0.719977	99	-0.42075	0.00449553	99
1891	80231	ENSG00000120280	CXorf21	0.812904	5.17e-07	99	0.988012	0.000382074	99	0.0778005	0.643277	99
5323	80230	ENSG00000176783	RUFY1	0.19692	0.0346326	99	0.395634	0.1515	99	0.151268	0.344595	99
5735	80228	ENSG00000160991	ORAI2	0.268263	0.0621868	99	0.515926	0.0590853	99	0.23713	0.123272	99
395	80227	ENSG00000175575	PAAF1	-0.645791	5.19e-17	99	-0.946401	0.000641256	99	-0.112492	0.491891	99
5732	80224	ENSG00000151413	NUBPL	-0.387053	0.0620867	99	-0.882267	0.00137509	99	-0.147277	0.358511	99
7477	80223	ENSG00000156675	RAB11FIP1	-0.139717	0.342618	99	-0.264987	0.347705	99	-0.0189721	0.915885	99
5347	80221	ENSG00000167107	ACSF2	-0.404473	0.0359677	99	-1.20209	2.4e-05	-1	-1.12949	3.91e-15	-1
4522	80219	ENSG00000115520	COQ10B	0.456599	0.00811733	99	0.214565	0.453712	99	-0.290754	0.0552682	99
389	80216	ENSG00000073331	ALPK1	1.25463	4.27e-17	1	1.02383	0.000242983	1	-0.633477	1.43e-05	99
8835	80213	ENSG00000184277	TM2D3	0.0618948	0.71239	99	-0.160098	0.582958	99	-0.0826747	0.621823	99
972	80212	ENSG00000275035	CCDC92	-1.03642	3.85e-11	99	-0.862235	0.00174925	99	0.429414	0.00371438	99
5292	80208	ENSG00000104133	SPG11	0.485074	0.0329548	99	1.42319	1.14e-06	1	-0.353743	0.0180577	99
7081	80207	ENSG00000125741	OPA3	-0.143556	0.256065	99	0.261902	0.353926	99	0.474087	0.00129759	99
1827	80205	ENSG00000177200	CHD9	-0.842833	3.21e-07	99	-0.317512	0.254569	99	0.588279	5.8e-05	99
8570	80204	ENSG00000138081	FBXO11	0.081448	0.633595	99	-0.239719	0.399052	99	-0.159115	0.317893	99
3536	80201	ENSG00000156510	HKDC1	-0.390598	0.000753814	99	-0.669086	0.0141024	99	-0.32546	0.030532	99
4682	80199	ENSG00000010361	FUZ	-0.295377	0.0111019	99	-0.571534	0.0361292	99	-0.418772	0.00470379	99
2586	80198	ENSG00000172732	MUS81	-0.472552	1.91e-05	99	0.19555	0.497758	99	0.682889	2.7e-06	99
7597	80196	ENSG00000170633	RNF34	-0.105586	0.371599	99	0.0406031	0.897259	99	0.129548	0.42354	99
742	80194	ENSG00000172663	TMEM134	-1.32367	6.8e-13	-1	-1.15576	4.4e-05	-1	0.48498	0.000987823	99
4185	80184	ENSG00000198707	CEP290	-0.482329	0.00395446	99	-0.994607	0.000350335	99	-1.13604	2.7e-15	-1
4268	80179	ENSG00000278259	MYO19	-0.338358	0.00458832	99	-0.389902	0.157527	99	-0.0763984	0.650286	99
[truncated: 7,819 more rows]

## Sheet: Supp_Table2b
index	entrezgene_id	ensembl_gene_id	hgnc_symbol	ES (COVID vs non-COVID)	FDR (COVID vs non-COVID)	SIG (COVID vs non-COVID)
7448	407975	ENSG00000215417	MIR17HG	-1.06287	1.43e-13	-1
3648	653583	ENSG00000176531	PHLDB3	-1.69162	3.7e-31	-1
9018	643338	ENSG00000188277	C15orf62	-1.23674	8.33e-18	-1
7189	400961	ENSG00000124374	PAIP2B	-1.67071	1.74e-30	-1
4534	390927	ENSG00000188227	ZNF793	-1.22948	1.27e-17	-1
6955	388335	ENSG00000187824	TMEM220	-1.06915	1.02e-13	-1
6599	374900	ENSG00000198453	ZNF568	-1.69784	2.34e-31	-1
5705	374899	ENSG00000185869	ZNF829	-1.32697	3.49e-20	-1
2152	340547	ENSG00000101842	VSIG1	-1.13934	2.25e-15	-1
7055	284695	ENSG00000162664	ZNF326	-1.26404	1.65e-18	-1
9349	284486	ENSG00000196407	THEM5	-1.04172	4.32e-13	-1
7068	283742	ENSG00000171262	FAM98B	-1.23455	9.46e-18	-1
2691	283629	ENSG00000139908	TSSK4	-1.04988	2.79e-13	-1
4833	283130	ENSG00000162241	SLC25A45	-1.30999	1.02e-19	-1
8411	282974	ENSG00000165752	STK32C	-1.05894	1.73e-13	-1
2555	259173	ENSG00000178038	ALS2CL	-1.45139	1.09e-23	-1
6925	253190	ENSG00000183569	SERHL2	-1.30003	1.83e-19	-1
5753	252983	ENSG00000166263	STXBP4	-1.30557	1.33e-19	-1
1654	245812	ENSG00000166997	CNPY4	-1.20461	5.59e-17	-1
7304	220164	ENSG00000206052	DOK6	-1.11597	8.24e-15	-1
8326	219333	ENSG00000152484	USP12	-1.2778	7.27e-19	-1
7706	202559	ENSG00000112232	KHDRBS2	-1.27382	9.25e-19	-1
6676	200765	ENSG00000221944	TIGD1	-1.33779	1.78e-20	-1
8810	197322	ENSG00000176715	ACSF3	-1.46527	4.22e-24	-1
6337	196513	ENSG00000151065	DCP1B	-1.11497	8.7e-15	-1
6570	166378	ENSG00000145375	SPATA5	-1.16133	6.45e-16	-1
8368	165530	ENSG00000152672	CLEC4F	-1.04976	2.8e-13	-1
6296	163131	ENSG00000128000	ZNF780B	-1.56184	4.98e-27	-1
5275	163087	ENSG00000188283	ZNF383	-1.17084	3.82e-16	-1
2860	163081	ENSG00000189042	ZNF567	-1.02633	9.62e-13	-1
9164	160622	ENSG00000161835	GRASP	-1.33585	2.01e-20	-1
6021	160418	ENSG00000139324	TMTC3	-1.0806	5.61e-14	-1
6484	151790	ENSG00000174776	WDR49	-1.52158	8.19e-26	-1
6004	149345	ENSG00000198892	SHISA4	-1.78638	2.89e-34	-1
9473	149111	ENSG00000143786	CNIH3	-1.02979	8.05e-13	-1
5378	148254	ENSG00000186300	ZNF555	-1.13489	2.88e-15	-1
5673	148213	ENSG00000196172	ZNF681	-1.06644	1.18e-13	-1
5397	147923	ENSG00000197050	ZNF420	-1.0526	2.41e-13	-1
7836	138050	ENSG00000165102	HGSNAT	-1.74057	9.37e-33	-1
4318	134218	ENSG00000168724	DNAJC21	-1.23554	8.94e-18	-1
969	131450	ENSG00000163606	CD200R1	-1.23109	1.16e-17	-1
5937	130399	ENSG00000123612	ACVR1C	-1.06106	1.57e-13	-1
3364	130026	ENSG00000163596	ICA1L	-1.71399	6.74e-32	-1
9691	128178	ENSG00000186197	EDARADD	-1.26612	1.46e-18	-1
8948	126298	ENSG00000167378	IRGQ	-1.14227	1.9e-15	-1
3082	126259	ENSG00000167664	TMIGD2	-1.08643	4.08e-14	-1
5787	126017	ENSG00000198346	ZNF813	-1.09708	2.27e-14	-1
7445	125206	ENSG00000154025	SLC5A10	-1.14951	1.27e-15	-1
4381	122618	ENSG00000166428	PLD4	-1.84503	3.09e-36	-1
9389	117246	ENSG00000108592	FTSJ3	-1.16876	4.32e-16	-1
1678	117145	ENSG00000159445	THEM4	-1.29981	1.84e-19	-1
1352	115650	ENSG00000159958	TNFRSF13C	-1.17382	3.26e-16	-1
8784	113835	ENSG00000197134	ZNF257	-1.33128	2.66e-20	-1
4204	112840	ENSG00000140006	WDR89	-1.03922	4.91e-13	-1
4309	93517	ENSG00000184860	SDR42E1	-1.00549	2.71e-12	-1
7659	92283	ENSG00000197808	ZNF461	-1.1634	5.82e-16	-1
577	91010	ENSG00000161791	FMNL3	-1.21649	2.81e-17	-1
7899	85442	ENSG00000171798	KNDC1	-1.01922	1.37e-12	-1
3079	84775	ENSG00000198182	ZNF607	-1.26391	1.65e-18	-1
7800	84687	ENSG00000108819	PPP1R9B	-1.0195	1.36e-12	-1
3763	84679	ENSG00000065923	SLC9A7	-1.71734	5.34e-32	-1
2429	84636	ENSG00000147138	GPR174	-1.1924	1.11e-16	-1
9408	84627	ENSG00000225614	ZNF469	-1.30164	1.66e-19	-1
6017	84524	ENSG00000144161	ZC3H8	-1.16614	5e-16	-1
8633	84503	ENSG00000189164	ZNF527	-1.46371	4.65e-24	-1
9705	84335	ENSG00000204673	AKT1S1	-1.24843	4.16e-18	-1
4740	84333	ENSG00000180628	PCGF5	-1.02558	9.94e-13	-1
7580	84289	ENSG00000168395	ING5	-1.0863	4.1e-14	-1
9111	84224	ENSG00000142794	NBPF3	-1.20258	6.31e-17	-1
8863	84102	ENSG00000136052	SLC41A2	-1.05961	1.67e-13	-1
7196	84100	ENSG00000113966	ARL6	-1.00776	2.44e-12	-1
3247	84033	ENSG00000154358	OBSCN	-1.30391	1.46e-19	-1
8000	83860	ENSG00000165632	TAF3	-1.75839	2.53e-33	-1
9606	83714	ENSG00000053702	NRIP2	-1.39329	5e-22	-1
4943	83483	ENSG00000130300	PLVAP	-1.33885	1.69e-20	-1
6302	80312	ENSG00000138336	TET1	-1.19724	8.47e-17	-1
5347	80221	ENSG00000167107	ACSF2	-1.12949	3.91e-15	-1
4185	80184	ENSG00000198707	CEP290	-1.13604	2.7e-15	-1
8621	80139	ENSG00000183779	ZNF703	-1.68988	4.11e-31	-1
4184	80095	ENSG00000166704	ZNF606	-1.23707	8.2e-18	-1
5485	80067	ENSG00000115827	DCAF17	-1.31987	5.45e-20	-1
7739	79884	ENSG00000164114	MAP9	-1.31522	7.3e-20	-1
3854	79856	ENSG00000157734	SNX22	-1.10826	1.24e-14	-1
6930	79734	ENSG00000100379	KCTD17	-1.10327	1.62e-14	-1
7646	79669	ENSG00000114529	C3orf52	-1.25327	3.13e-18	-1
5435	79649	ENSG00000129680	MAP7D3	-1.18248	1.97e-16	-1
5691	79441	ENSG00000214367	HAUS3	-1.19523	9.41e-17	-1
6379	79098	ENSG00000182795	C1orf116	-1.1737	3.27e-16	-1
7020	79006	ENSG00000103260	METRN	-1.15479	9.45e-16	-1
2928	78991	ENSG00000145882	PCYOX1L	-1.17839	2.48e-16	-1
9595	66005	ENSG00000177830	CHID1	-1.15393	9.86e-16	-1
8056	65991	ENSG00000165775	FUNDC2	-1.33496	2.11e-20	-1
5611	65986	ENSG00000205189	ZBTB10	-1.40338	2.57e-22	-1
4734	64837	ENSG00000174996	KLC2	-1.56235	4.89e-27	-1
2799	59285	ENSG00000130433	CACNG6	-1.7475	5.59e-33	-1
8859	59283	ENSG00000142408	CACNG8	-1.38852	6.8e-22	-1
9365	57691	ENSG00000168116	KIAA1586	-1.38537	8.36e-22	-1
3769	57690	ENSG00000078687	TNRC6C	-1.09961	1.98e-14	-1
7909	57683	ENSG00000204186	ZDBF2	-1.88661	1.11e-37	-1
1919	57677	ENSG00000142065	ZFP14	-1.17145	3.7e-16	-1
4452	57579	ENSG00000082269	FAM135A	-1.28995	3.41e-19	-1
4892	57521	ENSG00000141564	RPTOR	-1.24467	5.22e-18	-1
6230	57519	ENSG00000159433	STARD9	-1.36251	3.79e-21	-1
9031	57506	ENSG00000088888	MAVS	-1.0261	9.71e-13	-1
4733	57479	ENSG00000126464	PRR12	-1.43242	3.7e-23	-1
3832	57463	ENSG00000181754	AMIGO1	-2.17934	1.89e-48	-1
9269	57456	ENSG00000163807	KIAA1143	-1.6044	2.4e-28	-1
4834	57060	ENSG00000090097	PCBP4	-1.11264	9.86e-15	-1
7085	57010	ENSG00000175544	CABP4	-1.12235	5.78e-15	-1
7442	56242	ENSG00000256771	ZNF253	-1.67949	9e-31	-1
4510	56061	ENSG00000103353	UBFD1	-1.01843	1.42e-12	-1
4804	55798	ENSG00000165055	METTL2B	-1.47977	1.51e-24	-1
6372	55722	ENSG00000112877	CEP72	-1.04794	3.09e-13	-1
7229	55670	ENSG00000215193	PEX26	-1.00438	2.86e-12	-1
1648	55512	ENSG00000103056	SMPD3	-1.30543	1.33e-19	-1
2875	55422	ENSG00000130844	ZNF331	-1.05116	2.61e-13	-1
4910	55364	ENSG00000154059	IMPACT	-1.26085	2e-18	-1
4969	55362	ENSG00000137216	TMEM63B	-1.14831	1.36e-15	-1
8829	55175	ENSG00000178502	KLHL11	-1.27776	7.27e-19	-1
7083	55171	ENSG00000113838	TBCCD1	-1.01833	1.43e-12	-1
8166	55160	ENSG00000074964	ARHGEF10L	-1.0388	5.01e-13	-1
3199	54970	ENSG00000149292	TTC12	-1.3429	1.3e-20	-1
5779	54874	ENSG00000137942	FNBP1L	-1.02295	1.14e-12	-1
8318	54587	ENSG00000162576	MXRA8	-1.10631	1.38e-14	-1
2330	54549	ENSG00000069188	SDK2	-1.60194	2.82e-28	-1
6170	54465	ENSG00000143971	ETAA1	-1.09672	2.31e-14	-1
7160	53344	ENSG00000204116	CHIC1	-1.23248	1.07e-17	-1
3389	51676	ENSG00000278693	ASB2	-1.10687	1.34e-14	-1
4272	51673	ENSG00000159713	TPPP3	-1.23807	7.84e-18	-1
6167	51599	ENSG00000105699	LSR	-1.30246	1.59e-19	-1
1487	51440	ENSG00000116983	HPCAL4	-1.18212	2e-16	-1
2980	51276	ENSG00000180479	ZNF571	-1.21551	2.98e-17	-1
8652	51193	ENSG00000121864	ZNF639	-1.16178	6.33e-16	-1
1377	51004	ENSG00000119723	COQ6	-1.30803	1.15e-19	-1
8319	50943	ENSG00000049768	FOXP3	-1.02815	8.73e-13	-1
3600	50852	ENSG00000163519	TRAT1	-1.18619	1.58e-16	-1
8452	30837	ENSG00000274229	SOCS7	-1.39241	5.26e-22	-1
8245	30832	ENSG00000177932	ZNF354C	-1.52743	5.69e-26	-1
8197	29909	ENSG00000174946	GPR171	-1.01215	1.95e-12	-1
5697	29789	ENSG00000138430	OLA1	-1.15522	9.24e-16	-1
4010	28977	ENSG00000198015	MRPL42	-1.21475	3.1e-17	-1
6996	27344	ENSG00000102109	PCSK1N	-1.50991	1.83e-25	-1
8772	27241	ENSG00000122507	BBS9	-1.16774	4.58e-16	-1
6156	27197	ENSG00000171657	GPR82	-1.2116	3.72e-17	-1
6116	26973	ENSG00000110172	CHORDC1	-1.04145	4.37e-13	-1
2724	26278	ENSG00000151835	SACS	-1.09493	2.55e-14	-1
7054	26260	ENSG00000147364	FBXO25	-1.22551	1.63e-17	-1
8146	26049	ENSG00000198780	FAM169A	-1.25241	3.26e-18	-1
9636	25992	ENSG00000162804	SNED1	-1.52722	5.69e-26	-1
6957	25959	ENSG00000197256	KANK2	-1.01513	1.69e-12	-1
755	25923	ENSG00000184743	ATL3	-1.04733	3.19e-13	-1
3040	25850	ENSG00000251247	ZNF345	-1.1433	1.8e-15	-1
6359	24148	ENSG00000101161	PRPF6	-1.11318	9.59e-15	-1
6658	23428	ENSG00000092068	SLC7A8	-1.03222	7.06e-13	-1
4582	23373	ENSG00000105662	CRTC1	-1.1095	1.16e-14	-1
1657	23348	ENSG00000088387	DOCK9	-1.05494	2.15e-13	-1
4420	23328	ENSG00000111961	SASH1	-1.38306	9.69e-22	-1
7175	23305	ENSG00000164398	ACSL6	-1.34353	1.27e-20	-1
7121	23293	ENSG00000070366	SMG6	-1.13322	3.15e-15	-1
8364	23268	ENSG00000107554	DNMBP	-1.7336	1.57e-32	-1
5536	23235	ENSG00000170145	SIK2	-1.21465	3.11e-17	-1
4161	23195	ENSG00000112159	MDN1	-1.2749	8.69e-19	-1
7837	23169	ENSG00000116704	SLC35D1	-1.29237	2.93e-19	-1
9353	23155	ENSG00000121940	CLCC1	-1.00615	2.63e-12	-1
9253	23141	ENSG00000176915	ANKLE2	-1.12887	4.04e-15	-1
9667	23091	ENSG00000123200	ZC3H13	-2.21176	1.18e-49	-1
6668	23087	ENSG00000104228	TRIM35	-1.07245	8.53e-14	-1
3580	22997	ENSG00000080854	IGSF9B	-1.64594	1.07e-29	-1
8486	22890	ENSG00000126804	ZBTB1	-1.41155	1.47e-22	-1
9623	22866	ENSG00000149970	CNKSR2	-1.81352	3.48e-35	-1
4409	22847	ENSG00000168813	ZNF507	-1.14605	1.54e-15	-1
3628	22835	ENSG00000120784	ZFP30	-1.05404	2.25e-13	-1
4168	22807	ENSG00000030419	IKZF2	-1.21065	3.92e-17	-1
1013	11123	ENSG00000117602	RCAN3	-1.00697	2.53e-12	-1
6944	11076	ENSG00000171368	TPPP	-1.62908	3.72e-29	-1
5423	11009	ENSG00000162892	IL24	-1.89139	7.97e-38	-1
4839	10919	ENSG00000236759	EHMT2	-1.59903	3.36e-28	-1
3614	10868	ENSG00000136878	USP20	-1.10519	1.46e-14	-1
8774	10861	ENSG00000145217	SLC26A1	-1.24814	4.21e-18	-1
6733	10795	ENSG00000090612	ZNF268	-1.07908	6.01e-14	-1
4459	10322	ENSG00000135632	SMYD5	-1.41444	1.22e-22	-1
784	10289	ENSG00000114784	EIF1B	-1.00477	2.81e-12	-1
5599	10220	ENSG00000135414	GDF11	-1.09365	2.72e-14	-1
7950	10200	ENSG00000135698	MPHOSPH6	-1.00603	2.64e-12	-1
490	10174	ENSG00000120896	SORBS3	-1.72092	4.17e-32	-1
9356	10152	ENSG00000138443	ABI2	-1.12677	4.56e-15	-1
4149	10124	ENSG00000122644	ARL4A	-1.14807	1.37e-15	-1
4025	10000	ENSG00000117020	AKT3	-1.20099	6.89e-17	-1
8043	9934	ENSG00000174944	P2RY14	-1.25967	2.14e-18	-1
7048	9910	ENSG00000152061	RABGAP1L	-1.05983	1.66e-13	-1
7384	9904	ENSG00000122965	RBM19	-1.29237	2.93e-19	-1
5083	9902	ENSG00000011028	MRC2	-1.02091	1.26e-12	-1
2904	9901	ENSG00000196220	SRGAP3	-1.0346	6.27e-13	-1
3817	9880	ENSG00000166860	ZBTB39	-1.19693	8.59e-17	-1
4561	9831	ENSG00000183309	ZNF623	-1.02184	1.21e-12	-1
4751	9753	ENSG00000158691	ZSCAN12	-1.57816	1.56e-27	-1
4946	9737	ENSG00000198932	GPRASP1	-1.08594	4.17e-14	-1
1471	9696	ENSG00000058453	CROCC	-1.06256	1.45e-13	-1
4013	9678	ENSG00000106443	PHF14	-1.0778	6.42e-14	-1
2897	9666	ENSG00000198919	DZIP3	-1.32755	3.38e-20	-1
4230	9659	ENSG00000178104	PDE4DIP	-1.43045	4.15e-23	-1
8891	9648	ENSG00000135968	GCC2	-1.01259	1.92e-12	-1
8222	9645	ENSG00000133816	MICAL2	-1.112	1.02e-14	-1
6320	9590	ENSG00000131016	AKAP12	-1.51064	1.77e-25	-1
6617	9562	ENSG00000107789	MINPP1	-1.06935	1.01e-13	-1
1248	9241	ENSG00000183691	NOG	-1.55902	6.03e-27	-1
7274	9230	ENSG00000185236	RAB11B	-1.07591	7.1e-14	-1
5772	9221	ENSG00000166197	NOLC1	-1.10717	1.32e-14	-1
8229	9187	ENSG00000074621	SLC24A1	-1.27827	7.13e-19	-1
7673	8829	ENSG00000099250	NRP1	-1.10529	1.45e-14	-1
9333	8776	ENSG00000063601	MTMR1	-1.26877	1.25e-18	-1
1928	8727	ENSG00000119326	CTNNAL1	-1.11256	9.87e-15	-1
6284	8711	ENSG00000174292	TNK1	-1.42406	6.36e-23	-1
4284	8629	ENSG00000234616	JRK	-1.19113	1.18e-16	-1
5166	8526	ENSG00000153933	DGKE	-1.25283	3.2e-18	-1
7524	8482	ENSG00000138623	SEMA7A	-1.33843	1.72e-20	-1
1645	8455	ENSG00000088812	ATRN	-1.07496	7.47e-14	-1
4253	8165	ENSG00000121057	AKAP1	-1.50808	2.06e-25	-1
9659	7957	ENSG00000112425	EPM2A	-1.02845	8.63e-13	-1
2218	7840	ENSG00000116127	ALMS1	-1.00046	3.49e-12	-1
6055	7769	ENSG00000167380	ZNF226	-1.27166	1.04e-18	-1
8426	7757	ENSG00000160321	ZNF208	-1.43262	3.7e-23	-1
4705	7639	ENSG00000278091	ZNF85	-1.11904	6.96e-15	-1
7241	7567	ENSG00000157429	ZNF19	-1.16311	5.9e-16	-1
7012	7554	ENSG00000278129	ZNF8	-1.35022	8.38e-21	-1
1318	7551	ENSG00000166526	ZNF3	-1.83257	7.68e-36	-1
2912	7343	ENSG00000108312	UBTF	-1.31963	5.49e-20	-1
8491	7314	ENSG00000170315	UBB	-1.12597	4.74e-15	-1
5074	7289	ENSG00000078246	TULP3	-1.16511	5.29e-16	-1
8901	7280	ENSG00000137267	TUBB2A	-1.32343	4.37e-20	-1
5051	7157	ENSG00000141510	TP53	-1.19268	1.1e-16	-1
3778	7029	ENSG00000114126	TFDP2	-1.02099	1.26e-12	-1
6748	7023	ENSG00000090447	TFAP4	-1.32216	4.72e-20	-1
9811	7013	ENSG00000147601	TERF1	-1.00997	2.18e-12	-1
541	6932	ENSG00000081059	TCF7	-1.28795	3.85e-19	-1
8662	6710	ENSG00000070182	SPTB	-1.201	6.89e-17	-1
4796	6296	ENSG00000005187	ACSM3	-1.34969	8.6e-21	-1
2280	6097	ENSG00000143365	RORC	-1.35651	5.53e-21	-1
4099	5994	ENSG00000133111	RFXAP	-1.10478	1.49e-14	-1
9673	5991	ENSG00000080298	RFX3	-1.23746	8.05e-18	-1
9494	5893	ENSG00000002016	RAD52	-1.1525	1.07e-15	-1
5182	5822	ENSG00000241945	PWP2	-1.16136	6.45e-16	-1
8506	5817	ENSG00000073008	PVR	-1.00644	2.6e-12	-1
4613	5810	ENSG00000113456	RAD1	-1.19652	8.77e-17	-1
3593	5796	ENSG00000273993	PTPRK	-1.27173	1.04e-18	-1
5789	5599	ENSG00000107643	MAPK8	-1.06038	1.62e-13	-1
2163	5567	ENSG00000142875	PRKACB	-1.30225	1.6e-19	-1
2768	5467	ENSG00000112033	PPARD	-1.25715	2.46e-18	-1
3198	5463	ENSG00000184271	POU6F1	-1.01183	1.98e-12	-1
9103	5029	ENSG00000175591	P2RY2	-1.13891	2.29e-15	-1
3195	4957	ENSG00000136811	ODF2	-1.06886	1.03e-13	-1
4607	4772	ENSG00000131196	NFATC1	-1.33332	2.34e-20	-1
6909	4771	ENSG00000186575	NF2	-1.19993	7.28e-17	-1
9465	4756	ENSG00000067141	NEO1	-1.29432	2.62e-19	-1
8777	4731	ENSG00000160194	NDUFV3	-1.4319	3.8e-23	-1
3262	4675	ENSG00000186310	NAP1L3	-1.00465	2.82e-12	-1
7482	4601	ENSG00000119950	MXI1	-1.00267	3.12e-12	-1
4203	4363	ENSG00000278183	ABCC1	-1.9054	2.66e-38	-1
6018	4300	ENSG00000171843	MLLT3	-1.06984	9.86e-14	-1
1376	4221	ENSG00000133895	MEN1	-1.30541	1.33e-19	-1
6363	4150	ENSG00000103495	MAZ	-1.18329	1.88e-16	-1
8131	4134	ENSG00000047849	MAP4	-1.25021	3.73e-18	-1
5676	4064	ENSG00000134061	CD180	-1.02571	9.9e-13	-1
339	4054	ENSG00000168056	LTBP3	-1.11335	9.53e-15	-1
2426	3991	ENSG00000079435	LIPE	-1.18229	1.98e-16	-1
3928	3841	ENSG00000196911	KPNA5	-1.01868	1.41e-12	-1
1756	3800	ENSG00000168280	KIF5C	-1.07979	5.84e-14	-1
9484	3757	ENSG00000055118	KCNH2	-1.2591	2.21e-18	-1
8591	3749	ENSG00000116396	KCNC4	-1.44342	1.84e-23	-1
1730	3568	ENSG00000091181	IL5RA	-1.44975	1.21e-23	-1
8279	3559	ENSG00000134460	IL2RA	-1.55645	7.16e-27	-1
2923	3268	ENSG00000106351	AGFG2	-1.60057	3.06e-28	-1
4926	3163	ENSG00000103415	HMOX2	-1.05347	2.31e-13	-1
874	2972	ENSG00000185024	BRF1	-1.05767	1.85e-13	-1
2947	2944	ENSG00000134184	GSTM1	-1.36929	2.46e-21	-1
5744	2838	ENSG00000154165	GPR15	-1.53683	3e-26	-1
3059	2624	ENSG00000179348	GATA2	-1.19545	9.32e-17	-1
5738	2324	ENSG00000037280	FLT4	-1.41958	8.6e-23	-1
2687	2206	ENSG00000149534	MS4A2	-1.40185	2.83e-22	-1
5263	2037	ENSG00000079819	EPB41L2	-1.34322	1.28e-20	-1
5190	2030	ENSG00000112759	SLC29A1	-1.05261	2.41e-13	-1
8935	2005	ENSG00000158711	ELK4	-1.53663	3e-26	-1
5622	1952	ENSG00000143126	CELSR2	-1.65022	8.08e-30	-1
7370	1849	ENSG00000164086	DUSP7	-1.04099	4.47e-13	-1
5433	1822	ENSG00000111676	ATN1	-1.51601	1.21e-25	-1
2247	1389	ENSG00000111269	CREBL2	-1.1545	9.57e-16	-1
7076	1310	ENSG00000082293	COL19A1	-1.45565	8.15e-24	-1
3356	1233	ENSG00000183813	CCR4	-1.01233	1.94e-12	-1
7791	1122	ENSG00000203668	CHML	-1.19226	1.11e-16	-1
2493	931	ENSG00000156738	MS4A1	-1.58993	6.56e-28	-1
1669	926	ENSG00000172116	CD8B	-1.07954	5.9e-14	-1
4477	814	ENSG00000152495	CAMK4	-2.03777	3.74e-43	-1
2522	669	ENSG00000172331	BPGM	-1.17153	3.7e-16	-1
3901	605	ENSG00000110987	BCL7A	-1.34587	1.1e-20	-1
6313	573	ENSG00000107262	BAG1	-1.43027	4.16e-23	-1
8580	326	ENSG00000160224	AIRE	-1.43545	3.15e-23	-1
4261	322	ENSG00000166313	APBB1	-2.06666	3.31e-44	-1
4727	286	ENSG00000029534	ANK1	-1.36465	3.31e-21	-1
1750	246	ENSG00000161905	ALOX15	-1.52591	6.16e-26	-1
4775	225	ENSG00000173208	ABCD2	-1.49351	5.86e-25	-1
9173	160	ENSG00000196961	AP2A1	-1.13928	2.25e-15	-1
6233	119	ENSG00000075340	ADD2	-1.75472	3.26e-33	-1
5385	284756	ENSG00000176659	C20orf197	1.43421	3.35e-23	1
6397	284697	ENSG00000189195	BTBD8	1.01328	1.86e-12	1
6387	474170	ENSG00000274332	LRRC37A2	1.21237	3.56e-17	1
6178	375686	ENSG00000186583	SPATC1	1.83513	6.58e-36	1
5845	344558	ENSG00000172985	SH3RF3	1.36132	4.07e-21	1
7427	285533	ENSG00000145428	RNF175	1.43674	2.91e-23	1
5034	284390	ENSG00000197054	ZNF763	1.14609	1.54e-15	1
8315	222662	ENSG00000197753	LHFPL5	1.01596	1.62e-12	1
4125	222234	ENSG00000222011	FAM185A	1.97005	1.19e-40	1
9635	200403	ENSG00000168658	VWA3B	1.05773	1.85e-13	1
6575	128239	ENSG00000183856	IQGAP3	1.36011	4.37e-21	1
6307	127602	ENSG00000185842	DNAH14	1.25735	2.44e-18	1
7310	119391	ENSG00000065621	GSTO2	1.48769	8.8e-25	1
8476	114905	ENSG00000163145	C1QTNF7	2.41872	8.93e-58	1
9572	114795	ENSG00000139364	TMEM132B	1.00609	2.64e-12	1
3403	84947	ENSG00000122335	SERAC1	1.76697	1.33e-33	1
8345	84614	ENSG00000185278	ZBTB37	1.649	8.65e-30	1
5349	84162	ENSG00000138688	KIAA1109	1.48396	1.13e-24	1
8737	83741	ENSG00000008197	TFAP2D	1.02841	8.63e-13	1
7233	80760	ENSG00000123243	ITIH5	1.78935	2.38e-34	1
8712	80741	ENSG00000204428	LY6G5C	1.25783	2.38e-18	1
4109	79801	ENSG00000171241	SHCBP1	1.00823	2.39e-12	1
9129	79633	ENSG00000196159	FAT4	1.03672	5.59e-13	1
7817	79628	ENSG00000169247	SH3TC2	1.13809	2.4e-15	1
8604	79370	ENSG00000121380	BCL2L14	1.01213	1.95e-12	1
4288	57669	ENSG00000115109	EPB41L5	2.11066	7.67e-46	1
7746	57596	ENSG00000183092	BEGAIN	1.12635	4.65e-15	1
7016	57558	ENSG00000118369	USP35	1.20984	4.1e-17	1
5087	57545	ENSG00000048342	CC2D2A	2.89553	3.59e-77	1
5208	56963	ENSG00000182175	RGMA	1.28579	4.41e-19	1
4687	54879	ENSG00000007341	ST7L	1.09959	1.98e-14	1
6857	54805	ENSG00000148842	CNNM2	1.36903	2.48e-21	1
2571	54784	ENSG00000160993	ALKBH4	1.11772	7.46e-15	1
4683	54622	ENSG00000185305	ARL15	1.26533	1.53e-18	1
700	54509	ENSG00000139725	RHOF	1.12336	5.48e-15	1
732	54205	ENSG00000172115	CYCS	1.0132	1.86e-12	1
8985	51809	ENSG00000109586	GALNT7	1.19833	7.96e-17	1
3087	51367	ENSG00000167272	POP5	1.07653	6.88e-14	1
8179	51208	ENSG00000066405	CLDN18	1.27258	9.96e-19	1
8041	51168	ENSG00000091536	MYO15A	1.20837	4.45e-17	1
4667	51114	ENSG00000188706	ZDHHC9	1.20007	7.25e-17	1
68	29928	ENSG00000177370	TIMM22	1.0791	6.01e-14	1
1600	29062	ENSG00000105875	WDR91	1.19984	7.29e-17	1
5736	27338	ENSG00000108106	UBE2S	1.10595	1.4e-14	1
9441	26471	ENSG00000176046	NUPR1	1.21814	2.55e-17	1
6754	25924	ENSG00000170011	MYRIP	1.6698	1.81e-30	1
4955	23426	ENSG00000155974	GRIP1	1.07982	5.84e-14	1
9678	23414	ENSG00000169946	ZFPM2	1.09879	2.07e-14	1
8372	23345	ENSG00000131018	SYNE1	1.09973	1.98e-14	1
7987	23105	ENSG00000053108	FSTL4	1.17177	3.66e-16	1
5579	11328	ENSG00000122642	FKBP9	1.0329	6.84e-13	1
9515	11199	ENSG00000109511	ANXA10	1.52367	7.14e-26	1
9231	11172	ENSG00000120210	INSL6	2.46939	1.01e-59	1
3661	11130	ENSG00000122952	ZWINT	1.03301	6.82e-13	1
8598	11122	ENSG00000196090	PTPRT	1.15799	7.86e-16	1
9192	10894	ENSG00000133800	LYVE1	1.04239	4.17e-13	1
1793	10721	ENSG00000051341	POLQ	1.2086	4.41e-17	1
8196	10234	ENSG00000128606	LRRC17	1.31159	9.21e-20	1
4883	9886	ENSG00000072422	RHOBTB1	1.19195	1.13e-16	1
5019	9722	ENSG00000198929	NOS1AP	1.09023	3.29e-14	1
9445	9619	ENSG00000160179	ABCG1	1.23379	9.87e-18	1
4566	9509	ENSG00000087116	ADAMTS2	1.07377	7.96e-14	1
5791	9437	ENSG00000277442	NCR1	1.06238	1.46e-13	1
9021	9223	ENSG00000151276	MAGI1	1.11147	1.04e-14	1
3317	8854	ENSG00000128918	ALDH1A2	1.64061	1.57e-29	1
3823	8218	ENSG00000070371	CLTCL1	1.00085	3.43e-12	1
4600	8061	ENSG00000175592	FOSL1	1.07928	5.97e-14	1
4538	7422	ENSG00000112715	VEGFA	1.03235	7.03e-13	1
8098	7046	ENSG00000106799	TGFBR1	1.39762	3.75e-22	1
5319	6941	ENSG00000137310	TCF19	1.04302	4.04e-13	1
3779	6580	ENSG00000175003	SLC22A1	1.01331	1.86e-12	1
7782	6331	ENSG00000183873	SCN5A	1.09144	3.08e-14	1
4315	6324	ENSG00000105711	SCN1B	1.14275	1.85e-15	1
1079	6118	ENSG00000117748	RPA2	1.00783	2.44e-12	1
6403	5998	ENSG00000138835	RGS3	1.34421	1.22e-20	1
6841	5737	ENSG00000122420	PTGFR	1.43506	3.19e-23	1
57	5729	ENSG00000168229	PTGDR	1.16465	5.42e-16	1
3636	5608	ENSG00000108984	MAP2K6	1.5711	2.59e-27	1
2543	5493	ENSG00000118898	PPL	1.05353	2.31e-13	1
9266	5332	ENSG00000101333	PLCB4	1.12138	6.09e-15	1
7857	5314	ENSG00000170927	PKHD1	1.06539	1.25e-13	1
8465	5077	ENSG00000135903	PAX3	1.16255	6.07e-16	1
7935	4703	ENSG00000183091	NEB	1.11791	7.41e-15	1
6303	4660	ENSG00000077157	PPP1R12B	1.00763	2.45e-12	1
1354	4636	ENSG00000215375	MYL5	1.44801	1.35e-23	1
2188	4608	ENSG00000133055	MYBPH	1.12426	5.22e-15	1
4271	4359	ENSG00000158887	MPZ	1.18957	1.29e-16	1
3607	4286	ENSG00000187098	MITF	1.08521	4.33e-14	1
648	4209	ENSG00000116604	MEF2D	1.21832	2.54e-17	1
6452	3976	ENSG00000128342	LIF	1.01989	1.33e-12	1
9781	3925	ENSG00000117632	STMN1	1.05964	1.67e-13	1
6990	3912	ENSG00000091136	LAMB1	1.53333	3.76e-26	1
6054	3787	ENSG00000124134	KCNS1	1.06045	1.62e-13	1
4619	3778	ENSG00000156113	KCNMA1	1.09561	2.46e-14	1
8425	3777	ENSG00000171303	KCNK3	1.17948	2.33e-16	1
8527	3725	ENSG00000177606	JUN	1.1674	4.65e-16	1
3080	3242	ENSG00000158104	HPD	1.0383	5.14e-13	1
7758	3077	ENSG00000010704	HFE	2.88709	4.13e-77	1
9234	2897	ENSG00000171189	GRIK1	2.22233	5.43e-50	1
7999	2840	ENSG00000144230	GPR17	1.1104	1.11e-14	1
1132	2820	ENSG00000115159	GPD2	1.15232	1.08e-15	1
518	2744	ENSG00000115419	GLS	1.07884	6.07e-14	1
4170	2175	ENSG00000187741	FANCA	1.1347	2.9e-15	1
7571	1770	ENSG00000007174	DNAH9	1.07317	8.22e-14	1
3565	1718	ENSG00000116133	DHCR24	1.02189	1.21e-12	1
8778	1435	ENSG00000184371	CSF1	1.09455	2.59e-14	1
6180	1258	ENSG00000070729	CNGB1	1.23757	8.04e-18	1
1744	1116	ENSG00000133048	CHI3L1	1.00101	3.4e-12	1
5078	701	ENSG00000156970	BUB1B	1.24437	5.29e-18	1
9650	696	ENSG00000124557	BTN1A1	1.06061	1.61e-13	1
1241	672	ENSG00000012048	BRCA1	1.02366	1.1e-12	1
8665	105	ENSG00000185736	ADARB2	1.26788	1.31e-18	1
54	48	ENSG00000122729	ACO1	1.87457	2.82e-37	1
9014	20	ENSG00000107331	ABCA2	1.12272	5.67e-15	1

## Sheet: readme
Legend	meaning
-1	down regulated gene
1	upregulated gene
99	gene not significant in that signature
